# Supplementary material for: Genetic buffering and potentiation in metabolism
Source: PLoS Comput Biol. 2020 Sep 14;16(9):e1008185. doi: 10.1371/journal.pcbi.1008185 (PMC7514045; doi:10.1371/journal.pcbi.1008185)
Supplement: S4 Table — (XLSX) [file pcbi.1008185.s006.xlsx]

## Sheet: Reactions
1	R_Endo_1_3_beta_glucan_glucohydrase
2	R_Exo_1_3_beta_glucan_glucohydrase
3	R_1_3_beta_glucan_synthase
4	R_2_Dehydro_3_deoxy_D_arabino_heptonate7_phohsphate_mitochondrial_transport_via_diffusion
5	R_2_Dehydropantoate_mitochondrial_transport
6	R_2_methylcitrate_mitochondrial_transport_via_diffusion
7	R_2_Octaprenyl_6_hydroxyphenol_nuclear_transport
8	R_2_Octaprenyl_6_methoxyprenol_mitochondrial_transport
9	R_2_Octaprenyl_6_methoxyprenol_nuclear_transport
10	R_2_oxoadipate_transport_out_of_mitochondria_via_diffusion
11	R_4_Hydroxyphenylpyruvateoxygen_oxidoreductase
12	R_3__4_hydroxyphenyl_pyruvate_mitochondrial_transport_via_proton_symport
13	R_3__4_hydroxyphenyl_pyruvate_peroxisomal_transport_via_proton_symport
14	R_2_Isopropylmalate_transport__diffusion__mitochondrial
15	R_3_Carboxy_4_methyl_2_oxopentanoate_transport__diffusion__mitochondrial
16	R_3_Dehydrosphinganine_reductase
17	R_3_hydroxyanthranilate_3_4_dioxygenase
18	R_3_methyl_2_oxobutanoate_transport__diffusion__mitochondrial
19	R_3_Methyl_2_oxopentanoate_transport__diffusion__mitochondrial
20	R_3_Octaprenyl_4_hydroxybenzoate_mitochondrial_transport
21	R_4_aminobutanal_mitochondrial_transport_via_diffusion
22	R_4_aminobutanoate_mitochondrial_transport_via_diffusion
23	R_4_Aminobenzoate_mitochondrial_transport_via_diffusion
24	R_4_hydroxy_2_oxoglutarate_mitochondrial_transport_via_diffusion
25	R_4_hydroxy_2_oxoglutarate_peroxisomal_transport_via_diffusion
26	R_4_Hydroxybenzoate_mitochondrial_transport
27	R_L_4_hydroxyglutamate_semialdehyde_dehydrogenase__mitochondrial
28	R_trans_4_hydroxy_L_proline_mitochondrial_transport_via_diffusion
29	R_4_Hydroxy_L_threonine_synthase
30	R_5_Aminolevulinate_transport_in_via_proton_symport
31	R_5_Aminolevulinate_mitochondrial_transport
32	R_5_Methyltetrahydrofolate_mitochondrial_transport_via_diffusion
33	R_6_phospho_D_glucono_1_5_lactone_endoplasmic_reticular_transport_via_diffusion
34	R_8_Amino_7_oxononanoate_reversible_transport_via_proton_symport
35	R_4_acetamidobutyrate_deacetylase
36	R_L_aminoadipate_semialdehyde_dehydrogenase__NADPH_
37	R_L_aminoadipate_semialdehyde_dehydrogenase__NADH_
38	R_2_aminoadipate_transaminase
39	R_4_aminobutyrate_transaminase
40	R_L_arabinitol_transport_via_passive_diffusion
41	R_Aminobutyraldehyde_dehydrogenase__mitochondrial
42	R_4_aminobutyrate_transport_in_via_proton_symport
43	R_acetyl_CoA_C_acetyltransferase
44	R_acetyl_CoA_C_acetyltransferase__mitochondrial
45	R_acetyl_CoA_C_acetyltransferase__octanoyl_CoA___peroxisomal
46	R_acetyl_CoA_C_acyltransferase__decanoyl_CoA___peroxisomal
47	R_acetyl_CoA_C_acetyltransferase__dodecanoyl___peroxisomal
48	R_acetyl_CoA_acyltransferase__tetradecanoyl_CoA___peroxisomal
49	R_acetyl_CoA_acyltransferase__hexadecanoyl_CoA___peroxisomal
50	R_acetyl_CoA_acyltransferase__tetracosanoyl_CoA___peroxisomal
51	R_acetaldehyde_reversible_transport
52	R_acetyl_CoA_carboxylase__reversible_reaction
53	R_N_acetylglucosamine_6_phosphate_synthase
54	R_phosphoacetylglucosamine_mutase
55	R_acetylglutamate_kinase__mitochondrial
56	R_N_acteylglutamate_synthase__mitochondrial
57	R_2_aceto_2_hydroxybutanoate_synthase__mitochondrial
58	R_acetolactate_synthase__mitochondrial
59	R_acetyl_CoA_hydrolase
60	R_acyl_CoA_oxidase__decanoyl_CoA___peroxisomal
61	R_acyl_CoA_oxidase__dodecanoyl_CoA___peroxisomal
62	R_acyl_CpA_oxidase__tetradecanoyl_CoA___peroxisomal
63	R_acyl_CoA_oxidase__hexadecanoyl_CoA___peroxisomal
64	R_acyl_CoA_oxidase__octadecanoyl_CoA___peroxisomal
65	R_acyl_CoA_oxidase__hexacanoyl_CoA___peroxisomal
66	R_Acetyl_CoA_ACP_transacylase
67	R_Acetyl_CoA_ACP_transacylase
68	R_aconitase
69	R_Aconitate_hydratase
70	R_acteylornithine_transaminase__irreversible__mitochondrial
71	R_acid_phosphatase__extracellular__secreted_
72	R_acyl_carrier_protein_synthase__mitochondrial
73	R_O_acetylcarnintine_transport_into_mitochondria_via_diffusion
74	R_acetylcarnitine_transport_out_of_peroxisome
75	R_acetyl_CoA_synthetase
76	R_acetyl_CoA_synthetase
77	R_acetyl_CoA_synthetase
78	R_acetate_reversible_transport_via_proton_symport
79	R_acetate_transport__mitochondrial
80	R_acetate_transport__peroxisomal
81	R_Adenosine_deaminase
82	R_4_aminobenzoate_synthase
83	R_4_amino_4_deoxychorismate_synthase
84	R_adenine_deaminase
85	R_adenine_transport_in_via_proton_symport
86	R_adenine_reversible_transport__mitochondria
87	R_acyldihydroxyacetonephosphate_reductase__yeast_specific
88	R_adenylate_kinase
89	R_adenylate_kinase__mitochondrial
90	R_adentylate_kinase__GTP_
91	R_adentylate_kinase__GTP_
92	R_adentylate_kinase__ITP_
93	R_adentylate_kinase__ITP___mitochondrial
94	R_adenosylmethionine_decarboxylase
95	R_adenylate_cyclase
96	R_adenosine_kinase
97	R_adenosine_hydrolase
98	R_adenosine_transport_in_via_proton_symport
99	R_adenine_phosphoribosyltransferase
100	R_adenylyl_sulfate_kinase
101	R_adenylsuccinate_lyase
102	R_adenylosuccinate_lyase
103	R_adenylosuccinate_synthase
104	R_1_Acyl_glycerol_3_phosphate_acyltransferase__yeast_specific
105	R_N_acetyl_g_glutamyl_phosphate_reductase__irreversible__mitochondrial
106	R_alanine_glyoxylate_transaminase
107	R_S_adenosyl_L_homocysteine_reversible_transport__mitochondrial
108	R_S_adenosyl_L_homocysteine_nuclear_transport
109	R_adenosylhomocysteinase
110	R_4_amino_5_hydroxymethyl_2_methylpyrimidine_synthetase
111	R_O_acetylhomoserine__thiol__lyase
112	R_O_acetylhomoserine__thiol__lyase
113	R_phosphoribosylaminoimidazolecarboxamide_formyltransferase
114	R_phosphoribosylaminoimidazole_carboxylase
115	R_oxoglutarate_dehydrogenase__lipoamide_
116	R_oxoglutarate_dehydrogenase__dihydrolipoamide_S_succinyltransferase_
117	R_alpha_ketoglutaratemalate_transporter
118	R_2_oxoglutarate_nuclear_transport_via_proton_symport
119	R_2_oxoglutarate_reversible_transport_via_symport
120	R_alkaline_phosphatase__Dihydroneopterin_
121	R_5_aminolevulinate_synthase
122	R_L_alanine_transaminase
123	R_L_alanine_transaminase__mitochondrial
124	R_Alanyl_tRNA_synthetase
125	R_L_alanine_reversible_transport_via_proton_symport
126	R_alcohol_dehydrogenase__glycerol__NADP_
127	R_alcohol_dehydrogenase__ethanol___mitochondrial
128	R_alcohol_dehydrogenase__ethanol_
129	R_aldehyde_dehydrogenase__phenylacetaldehyde__NAD_
130	R_aldehyde_dehydrogenase__indole_3_acetaldehyde__NAD___mitochondrial
131	R_aldehyde_dehydrogenase__indole_3_acetaldehyde__NADP_
132	R_aldehyde_dehydrogenase__indole_3_acetaldehyde__NADP___mitochondrial
133	R_aldehyde_dehydrogenase__acetylaldehyde__NAD___mitochondrial
134	R_aldehyde_dehydrogenase__acetaldehyde__NADP_
135	R_aldehyde_dehydrogenase__acetylaldehyde__NADP___mitochondrial
136	R_Allantoate_amidinohydrolase__reversible
137	R_allantoinase__reversible_reaction
138	R_allantoin_irreversible_uniport
139	R_allantoate_irreversible_uniport
140	R_allophanate_hydrolase
141	R_aminomuconate_semialdehyde_dehydrogenase
142	R_adenosylmethionine_8_amino_7_oxononanoate_transaminase
143	R_S_adenosyl_L_methionine_transport_in_via_proton_symport
144	R_S_Adenosyl_L_methionine_reversible_transport__mitochondrial
145	R_S_adenosyl_L_methionine_nuclear_transport
146	R_amidase
147	R_amidase
148	R_amidase
149	R_Adenosine_monophosphate_deaminase
150	R_AMP_nucleosidase
151	R_anthranilate_phosphoribosyltransferase
152	R_anthranilate_synthase
153	R_Ap4A_hydrolase__reversible
154	R_5_amino_6__5_phosphoribosylamino_uracil_reductase
155	R_N_acetylputrescine_oxygen_oxireductase__deaminating_
156	R_D_arabinose_1_dehydrogenase__NAD_
157	R_D_arabinose_1_dehydrogenase__NADP_
158	R_arabinose_reductase
159	R_D_arabinose_reversible_transport
160	R_L_arabinoase_extracellular_transport
161	R_arginase
162	R_argininosuccinate_lyase
163	R_argininosuccinate_synthase__reversible
164	R_Arginyl_tRNA_synthetase
165	R_Arginyl_tRNA_synthetase__mitochondrial
166	R_arginine_mitochondrial_transport_via_proton_symport
167	R_L_arganine_reversible_transport_via_proton_symport
168	R_hnRNP_arginine_N_methyltransferase
169	R_aspartate_semialdehyde_dehydrogenase__irreversible
170	R_L_asparaginase
171	R_L_asparaginase__extracellular
172	R_asparagine_synthase__glutamine_hydrolysing_
173	R_Asparaginyl_tRNA_synthetase
174	R_asparaginyl_tRNA_synthetase__miotchondrial
175	R_asparagine_mitochondrial_transport_via_proton_transport
176	R_L_asparagine_reversible_transport_via_proton_symport
177	R_aspartate_1_decarboxylase
178	R_aspartate_carbamoyltransferase__nuclear
179	R_aspartate_glutamate_peroxisomal_shuttle
180	R_aspartate_kinase__irreversible
181	R_aspartate_oxidase
182	R_aspartate_transaminase
183	R_aspartate_transaminase
184	R_aspartate_transaminase__peroxisomal
185	R_Aspartyl_tRNA_synthetase
186	R_Aspartyl_tRNA_synthetase__mitochondrial
187	R_aspartate_mitochondrial_transport_via_proton_symport
188	R_aspartate_nuclear_transport_via_proton_symport
189	R_L_aspartate_reversible_transport_via_proton_symport
190	R_AMPATP_transporter__peroxisomal
191	R_ATP_adenylyltransferase
192	R_ATP_adenylyltransferase
193	R_ATP_adenylyltransferase
194	R_ATP_maintenance_requirement
195	R_ATP_phosphoribosyltransferase
196	R_ATPase__cytosolic
197	R_ATP_synthase__Golgi_Apparatus
198	R_ATP_synthase__mitochondrial
199	R_ATP_synthase__vacuole
200	R_ADPATP_transporter__mitochondrial
201	R_ADPATP_transporter__peroxisomal
202	R_3__5__bisphosphate_nucleotidase
203	R_Biotin_uptake
204	R_biotin_synthase
205	R_C_14_sterol_reductase
206	R_C_22_sterol_desaturase__NADP_
207	R_C_s24_sterol_reductase__endoplamic_reticular
208	R_C_3_sterol_dehydrogenase__4_methylzymosterol_
209	R_C_3_sterol_dehydrogenase__zymosterol_
210	R_C_3_sterol_keto_reductase__4_methylzymosterol_
211	R_C_3_sterol_keto_reductase__zymosterol_
212	R_C_4_sterol_methyl_oxidase__4_4_dimethylzymosterol_
213	R_C_4_sterol_methyl_oxidase__4_methylzymosterol_
214	R_C_5_sterol_desaturase
215	R_C_8_sterol_isomerase
216	R_catalase
217	R_catalase_A__peroxisomal
218	R_N_carbomoyl_L_aspartate_transport__diffusion
219	R_carbamoyl_phosphate_synthase__glutamine_hydrolysing_
220	R_carbamoyl_phosphate_synthase__glutamine_hydrolysing___nuclear
221	R_carbamoyl_phosphate_nuclear_transport_via_diffusion
222	R_CDP_diacylglycerol__serine_O_phosphatidyltransferae__yeast_specific__mitochondrial
223	R_CDP_nuclear_transport
224	R_Ceramide_1_hydroxylase__24C_
225	R_Ceramide_1_hydroxylase__26C_
226	R_Ceramide_1_synthase__24C_
227	R_Ceramide_1_synthase__26C_
228	R_Ceramide_2_synthase__24C_
229	R_Ceramide_2_synthase__26C_
230	R_Ceramide_2__synthase__24C_
231	R_Ceramide_2__synthase__26C_
232	R_Ceramide_3_synthase__24C_
233	R_Ceramide_3_synthase__26C_
234	R_choline_phosphate_cytididyltransferase
235	R_cholestenol_delta_isomerase__lumped_reaction
236	R_choline_transport_via_proton_symport
237	R_Choline_kinase
238	R_chorismate_mutase
239	R_chorismate_synthase
240	R_Chorismate_pyruvate_lyase
241	R_chitin_deacetylase
242	R_chitin_synthase
243	R_citrate_reversible_transport_via_symport
244	R_citrate_transport__mitochondrial
245	R_citratemalate_antiport_into_peroxisome
246	R_citrate_transport__mitochondrial
247	R_citrate_transport__mitochondrial
248	R_citrateisocitrate_antiport_into_peroxisome
249	R_cardiolipin_synthase__yeast_specific__mitochondrial
250	R_CMP_nucleosidase
251	R_CMP_transport__diffusion__mitochondrial
252	R_CO2_transporter_via_diffusion
253	R_CO2_Golgi_transport
254	R_CO2_transport__diffusion___mitochondrial
255	R_CO2_nuclear_transport_via_diffusion
256	R_CO2_peroxisomal_transport
257	R_CO2_vacuolar_transport
258	R_coproporphyrinogen_oxidase__O2_required_
259	R_carnithine_acetylcarnithine_carrier__mitochondrial
260	R_carnitine_acetylcarnitine_carrier__peroxisomal
261	R_L_carnitine_reversible_transport
262	R_L_carnitine_transport_out_of_mitochondria_via_diffusion
263	R_carnitine_transport_into_peroxsiome
264	R_carnitine_O_acetyltransferase
265	R_carnitine_O_aceyltransferase__forward_reaction__mitochondrial
266	R_carnitine_O_acetyltransferase__reverse_direction__mitochondrial
267	R_carnitine_O_acetyltransferase__reverse_direction__peroxisomal
268	R_Cytosine_deaminase
269	R_cytosine_transport_in_via_proton_symport
270	R_citrate_synthase
271	R_citrate_synthase
272	R_CTP_synthase__NH3_
273	R_CTP_synthase__glutamine_
274	R_cytochrome_c_oxidase__mitochondrial
275	R_ubiquinol_6_cytochrome_c_reductase
276	R_cysteine_synthase
277	R_cystathionine_g_lyase
278	R_cystathionine_b_lyase
279	R_cystathione_b_lyase__peroxisomal
280	R_Cysteinyl_tRNA_synthetase
281	R_cystathionine_beta_synthase
282	R_cystathione_peroxisomal_transport
283	R_L_cysteine_reversible_transport_via_proton_symport
284	R_cytidine_deaminase
285	R_cytidine_kinase__GTP_
286	R_cytidine_transport_in_via_proton_symport
287	R_cytidylate_kinase__CMP_
288	R_cytidylate_kinase__dCMP_
289	R_Deoxyadenosine_deaminase
290	R_deoxyadenylate_kinase
291	R_deoxyadenosine_transport_in_via_proton_symport
292	R_DADP_nuclear_transport
293	R_diacylglycerol_cholinephosphotransferase__yeast_specific
294	R_diacylglycerol_pyrophosphate_phosphatase__yeast_specific
295	R_7_8_Diaminononanoate_reversible_transport_via_proton_symport
296	R_CDP_Diacylglycerol_synthetase__yeast_specific
297	R_CDP_Diacylglycerol_synthetase__yeast_specific__mitochondrial
298	R_3_4_Dihydroxy_2_butanone_4_phosphate_synthase
299	R_dethiobiotin_synthase
300	R_dCDP_nuclear_transport
301	R_dCMP_deaminase
302	R_dCTP_deaminase
303	R_deoxycytidine_deaminase
304	R_deoxycytidine_transport_in_via_proton_symport
305	R_3_deoxy_D_arabino_heptulosonate_7_phosphate_synthetase
306	R_2_deoxy_D_arabino_heptulosonate_7_phosphate_synthetase__mitochondrial
307	R_Myristicoyl_CoA_desaturase__n_C140CoA___n_C141CoA_
308	R_Palmitoyl_CoA_desaturase__n_C160CoA___n_C161CoA_
309	R_stearoyl_CoA_desaturase__n_C180CoA___n_C181CoA_
310	R_Oleoyl_CoA_desaturase__n_C181CoA___n_C182CoA_
311	R_dGDP_nuclear_transport
312	R_alpha_D_glucoside_glucohydrase
313	R_deoxyguanylate_kinase__dGMPATP_
314	R_deoxyguanosine_transport_in_via_proton_symport
315	R_dihydroxy_acid_dehydratase__2_3_dihydroxy_3_methylbutanoate___mitochondrial
316	R_dihydroxy_acid_dehydratase__2_3_dihydroxy_3_methylpentanoate___mitochondrial
317	R_dihydroxyacetone_kinase
318	R_dihydroxyacetone_phosphate_transport__mitochondrial
319	R_dihydrofolate_reductase__irreversible_
320	R_dihydrofolate_reductase__mitochondrial
321	R_dihydrofolate_synthase
322	R_dihydrofolate_reversible_mitochondrial_transport
323	R_dihydroneopterin_aldolase
324	R_dhnpt_mitochondrial_transport
325	R_dihydoorotic_acid_dehydrogenase
326	R_dihydoorotic_acid__ubiquinone_6_
327	R_dihydroorotase
328	R_dihydroorotase__nuclear
329	R__S__Dihydrooroate_nuclear_transport
330	R_diaminohydroxyphosphoribosylaminopyrimidine_deaminase
331	R_dihydropteroate_synthase__mitochondrial
332	R_Dihydropteroate_mitochondrial_transport_via_diffusion
333	R_3_dehydroquinate_synthase
334	R_3_dehydroquinate_dehydratase__irreversible
335	R_diamine_transaminase
336	R_dicarboxylate_transport__mitochondrial
337	R_deoxyinosine_transport_in_via_proton_symport
338	R_diphthine_synthase
339	R_dimethylallyltranstransferase
340	R_3_Dimethylubiquinonol_3_methyltransferase__mitochondrial
341	R_Dihydroneopterin_monophosphate_dephosphorylase
342	R_Dihydroneopterin_triphosphate_pyrophosphatase
343	R_Dolichol_kinase
344	R_Dolichyl_phosphate_mannose__protein_mannosyltransferase__endoplasmic_reticular
345	R_Dolichyl_phosphate_D_mannosyltransferase
346	R_dolichol_phosphate_endoplasmic_reticular_transport_via_proton_symport
347	R_dephospho_CoA_kinase
348	R_dephospho_CoA_kinase__mitochondrial
349	R_Diphosphoglyceromutase
350	R_diphosphomevalonate_decarboxylase
351	R_2_dehydropantoate_2_reductase
352	R_2_dehydropantoate_2_reductase__mitochondrial
353	R_Deoxyribokinase
354	R_dTMP_kinase
355	R_dTTP_reversible_uniport
356	R_dUMP_nuclear_transport
357	R_deoxyuridine_kinase__ATPDeoxyuridine_
358	R_deoxyuridine_phosphorylase
359	R_deoxyuridine_transport_in_via_proton_symport
360	R_dUTP_diphosphatase
361	R_deoxyhypusine_synthase__cytosolicmitochondrial
362	R_D_lactate_dehydrogenase__mitochondrial
363	R_D_lactate_transport__mitochondrial
364	R_L_erythro_4_hydroxyglutamate_mitochondrial_transport_via_diffusion
365	R_L_erythro_4_hydroxyglutamate_peroxisomal_transport_via_diffusion
366	R_D_erythrose_4_phosphate_mtiochondrial_transport_via_diffusion
367	R_3_hydroxyacyl_CoA_dehydratase__3_hydroxyhexacosyl_CoA___peroxisomal
368	R_3_hydroxyacyl_CoA_dehydratase__3_hydroxydecanoyl_CoA___peroxisomal
369	R_3_hydroxyacyl_CoA_dehydratase__3_hydroxydodecanoyl_CoA___peroxisomal
370	R_3_hydroxyacyl_CoA_dehydratase__3_hydroxytetradecanoyl_CoA___peroxisomal
371	R_3_hydroxyacyl_CoA_dehydratase__3_hydroxyhexadecanoyl_CoA___peroxisomal
372	R_3_hydroxyacyl_CoA_dehydratase__3_hydroxyoctadecanoyl_CoA___peroxisomal
373	R_L_erythro_4_Hydroxyglutamate2_oxoglutarate_aminotransferase
374	R_L_erythro_4_Hydroxyglutamate2_oxoglutarate_aminotransferase__mitochondrial
375	R_L_erythro_4_Hydroxyglutamate2_oxoglutarate_aminotransferase__peroxisomal
376	R_enolase
377	R_Epimelibiose_galactohydrolase
378	R_ergosterol_reversible_transport
379	R_ergosterol_endoplasmic_reticular_transport
380	R_Ergosta_5_6_22_24__28__tetraen_3beta_ol_endoplamic_reticular_transport
381	R_Ethanolamine_kinase
382	R_Ethanolaminephosphotransferase__yeast_specific
383	R_ethanol_reversible_transport
384	R_ethanol_transport_to_mitochondria__diffusion_
385	R_1_3_beta_D_Glucan_exchange
386	R_4_Aminobutanoate_exchange
387	R_5_Amino_4_oxopentanoate_exchange
388	R_8_Amino_7_oxononanoate_exchange
389	R_L_Arabinitol_exchange
390	R_Acetate_exchange
391	R_Acetaldehyde_exchange
392	R_Adenine_exchange
393	R_Adenosine_exchange
394	R_2_Oxoglutarate_exchange
395	R_L_Alanine_exchange
396	R_Allantoin_exchange
397	R_Allantoate_exchange
398	R_S_Adenosyl_L_methionine_exchange
399	R_D_Arabinose_exchange
400	R_L_Arabinose_exchange
401	R_L_Arginine_exchange
402	R_L_Asparagine_exchange
403	R_L_Aspartate_exchange
404	R_Biotin_exchange
405	R_Choline_exchange
406	R_Citrate_exchange
407	R_CO2_exchange
408	R_L_Carnitine_exchange
409	R_Cytosine_exchange
410	R_L_Cysteine_exchange
411	R_Cytidine_exchange
412	R_Deoxyadenosine_exchange
413	R_7_8_Diaminononanoate_exchange
414	R_Deoxycytidine_exchange
415	R_Deoxyguanosine_exchange
416	R_Deoxyinosine_exchange
417	R_dTTP_exchange
418	R_Deoxyuridine_exchange
419	R_Ergosterol_exchange
420	R_Ethanol_exchange
421	R_FMN_exchange
422	R_Formate_exchange
423	R_D_Fructose_exchange
424	R_Fumarate_exchange
425	R_D_Galactose_exchange
426	R_D_Glucosamine_6_phosphate_exchange
427	R_Glycolaldehyde_exchange
428	R_D_Glucose_exchange
429	R_L_Glutamine_exchange
430	R_L_Glutamate_exchange
431	R_Glycine_exchange
432	R_Glycerol_exchange
433	R_Guanosine_exchange
434	R_Oxidized_glutathione_exchange
435	R_Guanine_exchange
436	R_H2O_exchange
437	R_H_exchange
438	R_Hexadecanoate__n_C160__exchange
439	R_hexadecenoate__n_C161__exchange
440	R_L_Histidine_exchange
441	R_Hypoxanthine_exchange
442	R_L_Isoleucine_exchange
443	R_myo_Inositol_exchange
444	R_Inosine_exchange
445	R_K_exchange
446	R_L_Lactate_exchange
447	R_L_Leucine_exchange
448	R_L_Lysine_exchange
449	R_L_Malate_exchange
450	R_Maltose_exchange
451	R_D_Mannose_exchange
452	R_Melibiose_exchange
453	R_L_Methionine_exchange
454	R_S_Methyl_L_methionine_exchange
455	R_Sodium_exchange
456	R_Ammonia_exchange
457	R_NMN_exchange
458	R_O2_exchange
459	R_octadecanoate__n_C180__exchange
460	R_octadecenoate__n_C181__exchange
461	R_octadecynoate__n_C182__exchange
462	R_Ornithine_exchange
463	R_Adenosine_3__5__bisphosphate_exchange
464	R_peptide_exchange
465	R_L_Phenylalanine_exchange
466	R_Phosphate_exchange
467	R__R__Pantothenate_exchange
468	R_L_Proline_exchange
469	R_Putrescine_exchange
470	R_Pyruvate_exchange
471	R_D_Ribose_exchange
472	R_Riboflavin_exchange
473	R_D_Sorbitol_exchange
474	R_L_Sorbitol_exchange
475	R_L_Serine_exchange
476	R_Sulfate_exchange
477	R_Spermidine_exchange
478	R_Spermine_exchange
479	R_L_Sorbose_exchange
480	R_Succinate_exchange
481	R_Sucrose_exchange
482	R_Thiamin_exchange
483	R_Thiamin_monophosphate_exchange
484	R_Thiamine_diphosphate_exchange
485	R_L_Threonine_exchange
486	R_Thymine_exchange
487	R_Thymidine_exchange
488	R_Trehalose_exchange
489	R_L_Tryptophan_exchange
490	R_tetradecanoate__n_C140__exchange
491	R_L_Tyrosine_exchange
492	R_Uracil_exchange
493	R_Urea_exchange
494	R_Uridine_exchange
495	R_L_Valine_exchange
496	R_Xanthine_exchange
497	R_Xanthosine_exchange
498	R_D_Xylose_exchange
499	R_Xylitol_exchange
500	R_zymosterol_exchange
501	R_fatty_acid_peroxisomal_transport
502	R_fatty_acyl_ACP_hydrolase
503	R_fatty_acyl_ACP_mitochondrial_transport
504	R_fatty_acid_peroxisomal_transport
505	R_fatty_acyl_ACP_hydrolase
506	R_fatty_acyl_ACP_mitochondrial_transport
507	R_fatty_acid_peroxisomal_transport_via_ABC_system
508	R_fatty_acid_peroxisomal_transport
509	R_fatty_acyl_ACP_hydrolase
510	R_fatty_acyl_ACP_mitochondrial_transport
511	R_fatty_acid_peroxisomal_transport_via_ABC_system
512	R_fatty_acid_peroxisomal_transport
513	R_fatty_acyl_ACP_hydrolase
514	R_fatty_acyl_ACP_mitochondrial_transport
515	R_fatty_acyl_CoA_peroxisomal_transport_via_ABC_system
516	R_fatty_acid_peroxisomal_transport
517	R_fatty_acyl_ACP_hydrolase
518	R_fatty_acyl_ACP_mitochondrial_transport
519	R_fatty_acyl_CoA_peroxisomal_transport_via_ABC_system
520	R_fatty_acid_peroxisomal_transport
521	R_fatty_acyl_ACP_hydrolase
522	R_fatty_acyl_ACP_mitochondrial_transport
523	R_fatty_acyl_CoA_transport_via_ABC_system
524	R_fatty_acyl_ACP_hydrolase
525	R_fatty_acyl_ACP_mitochondrial_transport
526	R_fatty_acyl_CoA_peroxisomal_transport_via_ABC_system
527	R_fatty_acyl_ACP_hydrolase
528	R_fatty_acyl_ACP_mitochondrial_transport
529	R_fatty_acyl_CoA_peroxisomal_transport_via_ABC_system
530	R_fatty_acid_peroxisomal_transport
531	R_fatty_acid_peroxisomal_transport
532	R_fatty_acid_peroxisomal_transport
533	R_fatty_acid__CoA_ligase__decanoate___peroxisomal
534	R_fatty_acid__CoA_ligase__dodecanoate___peroxisomal
535	R_fatty_acid__CoA_ligase__tetradecanoate_
536	R_fatty_acid__CoA_ligase__tetradecanoate___peroxisomal
537	R_fatty_acid__CoA_ligase__tetradecenoate_
538	R_fatty_acid__CoA_ligase__tetradecenoate___peroxisomal
539	R_fatty_acid__CoA_ligase__hexadecanoate_
540	R_fatty_acid__CoA_ligase__hexadecanoate___peroxisomal
541	R_fatty_acid__CoA_ligase__hexadecenoate_
542	R_fatty_acid__CoA_ligase__hexadecenoate___peroxisomal
543	R_fatty_acid__CoA_ligase__octadecanoate_
544	R_fatty_acid__CoA_ligase__octadecenoate_
545	R_fatty_acid__CoA_ligase__octadecynoate_
546	R_fatty_acid__CoA_ligase__n_C240___peroxisomal
547	R_fatty_acid__CoA_ligase__n_C260___peroxisomal
548	R_fatty_acid__CoA_ligase__octanoate___peroxisomal
549	R_FADFMN_antiport
550	R_formaldehyde_dehydrogenase
551	R_fatty_acid_oxidation
552	R_Fatty_acid_oxidation
553	R_Fatty_acid_oxidation
554	R_Fatty_acid_oxidation
555	R_Fatty_acid_oxidation
556	R_Fatty_acid_oxidation
557	R_Fatty_acid_oxidation
558	R_Fatty_acid_oxidation
559	R_Fatty_acid_oxidation
560	R_fatty_acid_oxidation__tetradecansoyl_CoA___peroxisomal
561	R_fatty_acid_oxidation__octanoyl_CoA___peroxisomal
562	R_fatty_acid_synthase__n_C100_
563	R_fatty_acyl_ACP_synthase__n_C100ACP___mitochondrial
564	R_fatty_acyl_CoA_synthase__n_C100CoA_
565	R_fatty_acid_synthase__n_C120_
566	R_fatty_acyl_ACP_synthase__n_C120ACP___mitochondrial
567	R_fatty_acyl_CoA_synthase__n_C120CoA_
568	R_fatty_acid_synthase__n_C140_
569	R_fatty_acyl_ACP_synthase__n_C140ACP___mitochondrial
570	R_fatty_acyl_CoA_synthase__n_C140CoA_
571	R_fatty_acyl_ACP_synthase__n_C141ACP___mitochondrial
572	R_fatty_acid_synthase__n_C160_
573	R_fatty_acyl_ACP_synthase__n_C160ACP___mitochondrial
574	R_fatty_acyl_CoA_synthase__n_C160CoA_
575	R_fatty_acyl_ACP_synthase__n_C161ACP___mitochondrial
576	R_fatty_acid_synthase__n_C180_
577	R_fatty_acyl_ACP_synthase__n_C180ACP___mitochondrial
578	R_fatty_acyl_CoA_synthase__n_C180CoA_
579	R_fatty_acyl_ACP_synthase__n_C181ACP___mitochondrial
580	R_fatty_acyl_ACP_synthase__n_C182ACP___mitochondrial
581	R_fatty_acid_synthase__n_C240___lumped_reaction
582	R_fatty_acid_synthase__n_C260_
583	R_fatty_acyl_ACP_synthase__n_C80ACP___mitochondrial__lumped_reaction
584	R_fatty_acyl_CoA_synthase__n_C80CoA___lumped_reaction
585	R_fatty_acid_synthase__n_C80___lumped_reaction
586	R_fructose_bisphosphate_aldolase
587	R_D_Fructose_1_phosphate_D_glyceraldehyde_3_phosphate_lyase
588	R_Sedoheptulose_1_7_bisphosphate_D_glyceraldehyde_3_phosphate_lyase
589	R_fructose_bisphosphatase
590	R_Fructose_2_6_bisphosphate_2_phosphatase
591	R_Ferrochelatase__mitochondrial
592	R_formate_dehydrogenase
593	R_formate__dehydrogenase__cytosolicmitochondrial
594	R_N_Formyl_L_kynurenine_amidohydrolase
595	R_Methionyl_tRNA_formyltransferase__mitochondrial
596	R_FMN_adenylyltransferase
597	R_FMN_adenylyltransferase
598	R_dihydropteroate_synthase__mitochondrial
599	R_formate_transport_via_diffusion
600	R_formate_mitochondrial_transport
601	R_fumarate_reductase__cytosolicmitochondrial
602	R_fumarate_reductase
603	R_fructose_1_phosphate_kinase
604	R_D_fructose_transport_in_via_proton_symport
605	R_5_formethyltetrahydrofolate_cyclo_ligase
606	R_5_formethyltetrahydrofolate_cyclo_ligase__mitochondrial
607	R_5_Formyltetrahydrofolate10_Formyltetrahydrofolate_isomerase
608	R_formate_tetrahydrofolate_ligase
609	R_formate_tetrahydrofolate_ligase__mitochondrial
610	R_fumarase
611	R_fumarylacetoacetase
612	R_fumarase__mitochondrial
613	R_fumarate_reversible_transport_via_symport
614	R_Glycolipid_1_2_alpha_D_mannosyltransferase__Golgi_apparatus
615	R_Glycolipid_1_2_alpha_D_mannosyltransferase__Golgi_apparatus
616	R_Glycolipid_1_3_alpha_D_mannosyltransferase__Golgi_apparatus
617	R_Glycolipid_1_6_alpha_D_mannosyltransferase__Golgi_apparatus
618	R_glycerol_3_phosphate_dehydrogenase__NAD_
619	R_glycerol_3_phosphate_dehydrogenase__NAD___mitochondrial
620	R_glycerol_3_phosphate_dehydrogenase__FAD___mitochondrial
621	R_glycerol_3_phosphatase
622	R_L_glutamate_5_semialdehyde_dehydratase__reversible
623	R_L_glutamate_5_semialdehyde_dehydratase__reversible__mitochondrial
624	R_glutamate_5_semialdehyde_dehydrogenase
625	R_glutamate_5_semialdehyde_dehydrogenase
626	R_glucosamine_6_phosphate_deaminase
627	R_glucose_6_phosphate_dehydrogenase
628	R_glucose_6_phosphate_dehydrogenase__endoplasmic_reticulum
629	R_Glucose_6_phosphate_isomerase
630	R_Glucose_6_phosphate_isomerase
631	R_glucose_6_phosphate_endoplasmic_reticular_transport_via_diffusion
632	R_1_alpha_D_Galactosyl_myo_inositol_galactohydrolase
633	R_galactokinase
634	R_a_galactosidase__melibiose_
635	R_galactose_1_phosphate_uridylyltransferase
636	R_UTP_glucose_1_phosphate_uridylyltransferase
637	R_D_galactose_transport_in_via_proton_symport
638	R_D_glucosamine_6_phosphate_reversible_uniport
639	R_glyceraldehyde_3_phosphate_dehydrogenase
640	R_phosphoribosylglycinamide_formyltransferase__irreversible
641	R_glycerol_3_phosphate_acyltransferase__glycerol_3_phosphate___yeast_specific
642	R_glycerol_3_phosphate_acyltransferase__glycerone_phosphate___yeast_specific
643	R_1_4_alpha_glucan_branching_enzyme
644	R_Glycoaldehydye_reversible_transport
645	R_glycoaldehyde_mitochondrial_transport
646	R_glycine_cleavage_complex__lipoamide___mitochondrial
647	R_glycine_cleavage_system__lipoamide__irreversible__mitochondrial
648	R_glycine_cleavage_complex__lipoamide___mitochondrial
649	R_glycine_cleavage_complex__lipoylprotein___mitochondrial
650	R_glycine_cleavage_complex__lipoylprotein__irreversible__mitochondrial
651	R_glycine_cleavage_complex__lipoylprotein___mitochondrial
652	R_GDP_Golgi_transport_via_proton_anitport
653	R_GDP_nuclear_transport
654	R_glutamine_fructose_6_phosphate_transaminase
655	R_Galactosylglycerol_galactohydrolase
656	R_glycine_hydroxymethyltransferase__reversible
657	R_glycine_hydroxymethyltransferase__reversible__mitochondrial
658	R_guanylate_kinase__GMPATP_
659	R_guanylate_kinase__GMPdATP_
660	R_glycogen_phosphorylase
661	R_glycogen_synthase__UDPGlc_
662	R_glucose_transport__uniport_
663	R_glucose_transport__vacuolar
664	R_glutamine_synthetase
665	R_Glutaminyl_tRNA_synthetase
666	R_glutamine_nuclear_transport_via_proton_symport
667	R_L_glutamine_reversible_transport_via_proton_symport
668	R_glycylpeptide_N_tetradecanoyltransferase
669	R_glutamate_5_kinase
670	R_gamma_glutamylcysteine_synthetase
671	R_Glutamate_Decarboxylase
672	R_glutamate_dehydrogenase__NAD_
673	R_glutamate_dehydrogenase__NADP_
674	R_Glucokinase
675	R_glutaminase
676	R_glutamine_phosphoribosyldiphosphate_amidotransferase
677	R_glutamate_synthase__NADH2_
678	R_Glutamyl_tRNA_synthetase
679	R_glutamyl_tRNA_synthetase__mitochondrial
680	R_L_glutamate_reversible_transport_via_proton_symport__mitochondrial
681	R_glutamate_nuclear_transport_via_proton_symport
682	R_L_glutamate_transport_via_proton_symport__reversible
683	R_L_glutamate_transport_into_mitochondria_via_hydroxide_ion_antiport
684	R_glyoxylate_transport__peroxisomal
685	R_glycerol_3_phosphate_shuttle
686	R_glycine_cleavage_system__mitochondrial
687	R_glycerol_transport_via_channel
688	R_glycogen__starch__synthase
689	R_glycerol_kinase
690	R_hydroxyacylglutathione_hydrolase
691	R_hydroxyacylglutathione_hydrolase__mitochondrial
692	R_Glycyl_tRNA_synthetase
693	R_glycine_mitochondrial_transport_via_proton_symport
694	R_glycine_reversible_transport_via_proton_symport
695	R_GMP_synthase
696	R_phosphogluconate_dehydrogenase
697	R_gnnuc
698	R_geranyltranstransferase
699	R_guanosine_kinase
700	R_guanosine_transport_in_via_proton_symport
701	R_guanosine_mitochondrial_transport_via_proton_symport
702	R_glutathione_oxidoreductase
703	R_oxidized_glutathione_irreversible_uniport
704	R_glutathione_peridoxase
705	R_glutathione_synthetase
706	R_g_glutamyltransferase
707	R_GTP_cyclohydrolase_II
708	R_GTP_cyclohydrolase_I
709	R_guanine_phosphoribosyltransferase
710	R_guanine_reversible_transport_via_proton_symport
711	R_guanine_mitochondrial_transport_via_diffusion
712	R_H2O_transport_via_diffusion
713	R_H2O_endoplasmic_reticulum_transport
714	R_H2O_transport__mitochondrial
715	R_H2O_transport__nuclear
716	R_H2O_transport__peroxisomal
717	R_H2O_transport__vacuolar
718	R_3_hydroxyacyl_CoA_dehydrogenase__3_oxohexacosyl_CoA___peroxisomal
719	R_3_hydroxyacyl_CoA_dehydrogenase__3_oxodecanoyl_CoA___peroxisomal
720	R_3_hydroxyacyl_CoA_dehydrogenase__3_oxodecanoyl_CoA___peroxisomal
721	R_3_Hydroxyacyl_CoA_dehydrogenase__3_oxotetradecanoyl_CoA___peroxisomal
722	R_3_hydroxyacyl_CoA_dehydrogenase__3_oxohexadecanoyl_CoA___peroxisomal
723	R_3_hydroxyacyl_CoA_dehydrogenase__3_oxooctadecanoyl_CoA___peroxisomal
724	R_3_hydroxyacyl_CoA_dehydrogenase
725	R_homoacontinate_hydratase__mitochondrial
726	R_Hydroxybenzoate_octaprenyltransferase
727	R_Hydroxybenzoate_octaprenyltransferase__mitochondrial
728	R_homocitrate_synthase
729	R_homocitrate_synthase
730	R_HCO3_equilibration_reaction
731	R_HCO3_equilibration_reaction
732	R_HCO3_equilibrium_reaction__nuclear
733	R_homocysteine_S_methyltransferase
734	R_Homocysteine_peroxisomal_transport_via_proton_symport
735	R_Hexadecanoate__n_C160__transport_in_via_uniport
736	R_hexadecenoate__n_C161__transport_in_via_uniport
737	R_hydroxyethylthiazole_kinase
738	R_hexokinase__D_glucoseATP_
739	R_hexokinase__D_mannoseATP_
740	R_hexokinase__D_fructoseATP_
741	R_Homogentisateoxygen_1_2_oxidoreductase__decyclizing_
742	R_homoisocitrate_dehydrogenase
743	R_histidinol_dehydrogenase
744	R_histidinol_phosphatase
745	R_Histidyl_tRNA_synthetase
746	R_histidyl_tRNA_synthetase__mitochondrial
747	R_histidine_mitochondrial_transport_via_proton_symport
748	R_L_histidine_reversible_transport_via_proton_symport
749	R_3_Hydroxy_L_kynurenine_hydrolase
750	R_hydroxymethylbilane_synthase
751	R_Hydroxymethylglutaryl_CoA_reductase
752	R_Hydroxymethylglutaryl_CoA_synthase
753	R_Hydroxymethylglutaryl_CoA_synthase__mitochondrial
754	R_Hydroxymethylglutaryl_CoA_reversible_mitochondrial_transport
755	R_hydroxymethylpyrimidine_kinase__ATP_
756	R_2_amino_4_hydroxy_6_hydroxymethyldihydropteridine_diphosphokinase__mitochondrial
757	R_L_hydroxyproline_reductase__NAD_
758	R_L_hydroxyproline_reductase__NADP_
759	R_L_hydroxyproline_dehydrogenase__NAD___mitochondrial
760	R_L_hydroxyproline_dehydrogenase__NADP___mitochondrial
761	R_homoserine_dehydrogenase__NADH___irreversible
762	R_homoserine_dehydrogenase__NADP___irreversible
763	R_homoserine_O_trans_acetylase
764	R_homoserine_kinase
765	R_histidinol_phosphate_transaminase
766	R_hypoxanthine_reversible_transport_via_proton_symport
767	R_hypoxanthine_phosphoribosyltransferase__Hypoxanthine_
768	R_hypothetical_enyme
769	R_Isocitrate_dehydrogenase__NAD_
770	R_isocitrate_dehydrogenase__NADP_
771	R_Isocitrate_dehydrogenase__NADP_
772	R_Isocitrate_dehydrogenase__NADP_
773	R_Isocitrate_lyase
774	R_indole_3_acetaldehyde_mitochondrial_transport_via_diffusion
775	R_Imidazole_glycerol_3_phosphate_synthase
776	R_imidazoleglycerol_phosphate_dehydratase
777	R_indole_3_glycerol_phosphate_synthase
778	R_isoleucine_transaminase
779	R_isoleucine_transaminase__mitochondrial
780	R_Isoleucyl_tRNA_synthetase
781	R_isoleucyl_tRNA_synthetase__mitochondrial
782	R_L_isoleucine_reversible_transport_via_proton_symport
783	R_IMP_cyclohydrolase
784	R_IMP_dehydrogenase
785	R_indole_3_acetate_mitochondrial_transport_via_diffusion
786	R_Indole_3_pyruvate_decarboxylase
787	R_insosine_kinase
788	R_inositol_transport_in_via_proton_symport
789	R_inosine_transport_in_via_proton_symport
790	R_Inositol_phosphorylceramide_synthase__ceramide_1__24C___yeast_specific
791	R_Inositol_phosphorylceramide_synthase__ceramide_1__26C___yeast_specific
792	R_Inositol_phosphorylceramide_synthase__ceramide_2__24C___yeast_specific
793	R_Inositol_phosphoryceramide_synthase__ceramide_2__26C___yeast_specific
794	R_Inositol_phosphorylceramide_synthase__ceramide_3__24C___yeast_specific
795	R_Inositol_phosphorylceramide_synthase__ceramide_3__26C___yeast_specific
796	R_isopentenyl_diphosphate_D_isomerase
797	R_3_isopropylmalate_dehydrogenase
798	R_3_isopropylmalate_dehydratase
799	R_2_isopropylmalate_hydratase
800	R_2_isopropylmalate_synthase
801	R_2_isopropylmalate_synthase__mitochondrial
802	R_Itaconate__CoA_ligase__ADP_forming___mitochondrial
803	R_acetohydroxy_acid_isomeroreductase__mitochondrial
804	R_ketol_acid_reductoisomerase__2_Aceto_2_hydroxybutanoate___mitochondrial
805	R_3_ketoacyl_CoA_thiolase__peroxisomal
806	R_kynureninase
807	R_kynurenine_3_monooxygenase
808	R_potassium_reversible_transport__via_proton_symport
809	R_lactaldehyde_dehydrogenase__mitochondrial
810	R_leucine_transaminase
811	R_leucine_transaminase__mitochondrial
812	R_Leucyl_tRNA_synthetase
813	R_leucyl_tRNA_synthetase__mitochondrial
814	R_L_leucine_reversible_transport_via_proton_symport
815	R_lactoylglutathione_lyase
816	R_cytochrome_P450_lanosterol_14_alpha_demethylase__NADP_
817	R_lanosterol_synthase
818	R_lipid_phosphate_phosphatase__yeast_specific
819	R_Lysyl_tRNA_synthetase
820	R_Lysyl_tRNA_synthetase__mitochondrial
821	R_Lysine_mitochondrial_transport_via_proton_symport
822	R_L_lysine_reversible_transport_via_proton_symport
823	R_L_Lactate_dehydrogenase__mitochondrial
824	R_L_lactate_reversible_transport_via_proton_symport
825	R_mannitol_1_phosphate_5_dehydrogenase
826	R_maleylacetoacetate_isomerase
827	R_malateoxaloacetate_shuttle
828	R_malate_synthase
829	R_alpha_glucosidase
830	R_maltose_transport_in_via_proton_symport
831	R_L_malate_reversible_transport_via_proton_symport
832	R_malate_transport__mitochondrial
833	R_mannose_1_phosphate_guanylyltransferase
834	R_mannose_6_phosphate_isomerase
835	R_mannan_endoplasmic_reticulum_transport_via_diffusion
836	R_D_mannose_transport_in_via_proton_symport
837	R_2_methylcitrate_dehydratase__mitochondrial
838	R_methyisocitrate_lyase__mitochondrial
839	R_2_methylcitrate_synthase
840	R_Malonyl_CoA_ACP_transacylase
841	R_Malonyl_CoA_ACP_transacylase__mitochondrial
842	R_malate_dehydrogenase
843	R_malate_dehydrogenase__mitochondrial
844	R_malate_dehydrogenase__peroxisomal
845	R_malic_enzyme__NAD___mitochondrial
846	R_malic_enzyme__NADP___mitochondrial
847	R_melibiose_transport_in_via_symport
848	R_Melibiitol_galactohydrolase
849	R_methionine_adenosyltransferase
850	R_metb1
851	R_methionine_synthase
852	R_Methionyl_tRNA_synthetase
853	R_methionyl_tRNA_synthetase__mitochondrial
854	R_methionine_mitochondrial_transport_via_proton_symport
855	R_L_methionine_reversible_transport_via_proton_symport
856	R_mevalonate_kinase__atp_
857	R_mevalonate_kinase__ctp_
858	R_mevalonate_kinase__gtp_
859	R_mevalonate_kinase__utp_
860	R_methylene_fatty_acyl_phospholipid_synthase__yeast_specific
861	R_5_methyltetrahydropteroyltriglutamate_homocysteine_S_methyltransferase
862	R_myo_inositol_1_phosphatase
863	R_myo_Inositol_1_phosphate_synthase
864	R_mannose__inositol_P_2_ceramide_synthase__ceramide_1__24C___yeast_specific
865	R_mannose__inositol_P_2_ceramide_synthase__ceramide_1__26C___yeast_specific
866	R_mannose__inositol_P_2_ceramide_synthase__ceramide_2__26C___yeast_specific
867	R_mannose__inositol_P_2_ceramide_synthase__ceramide_2__24C___yeast_specific
868	R_mannose__inositol_P_2_ceramide_synthase__ceramide_3__24C___yeast_specific
869	R_mannose__inositol_P_2_ceramide_synthase__ceramide_3__26C___yeast_specific
870	R_mannose_inositiol_phophorylceramide_synthase__ceramide_1__24C___yeast_specific
871	R_mannose_inositol_phosphorylceramide_synthase__ceramide_1__26C___yeast_specific
872	R_mannose_inositol_phosphorylceramide_synthase__ceramide_2__24C___yeast_specific
873	R_mannose_inositol_phosphorylceramide_synthase__ceramide_2__26C___yeast_specific
874	R_mannose_inositol_phosphorylceramide_synthase__ceramide_3__24C___yeast_specific
875	R_mannose_inositol_phosphorylceramide_synthase__ceramide_3__26C___yeast_specific
876	R_5_10_Methylenetetrahydrofolate_transport__diffusion__mitochondrial
877	R_S_methylmethionine_permease
878	R_3_methyl_2_oxobutanoate_hydroxymethyltransferase
879	R_methenyltetrahydrofolate_cyclohydrolase
880	R_methenyltetrahydrifikate_cyclohydrolase__mitochondrial
881	R_methylenetetrahydrofolate_dehydrogenase__NAD_
882	R_methylenetetrahydrofolate_dehydrogenase__NADP_
883	R_methylenetetrahydrofolate_dehydrogenase__NADP___mitochondrial
884	R_5_10_methylenetetrahydrofolatereductase__NADPH_
885	R_N4_AcetylaminobutanalNAD_oxidoreductase
886	R_NAD_diphosphatase__peroxisomal
887	R_NADH_dehydrogenase__cytosolicmitochondrial
888	R_NADH_dehydrogenase__mitochondrial
889	R_NAD_kinase
890	R_NAD_kinase__mitochondrial
891	R_NAD_nucleosidase
892	R_NAD_nucleosidase__mitochondrial
893	R_NADP_phosphatase
894	R_NADP_phosphatase
895	R_NAD_synthase__nh3_
896	R_NAD_synthase__nh3___mitochondrial
897	R_NAPRTase
898	R_NAPRTase__mitochondrial
899	R_sodium_proton_antiporter__HNA_is_11_
900	R_nucleoside_diphosphatase__GDP_
901	R_nucleoside_diphosphatase__GDP___Golgi
902	R_nucleoside_diphosphatase__dGDP_
903	R_nucleoside_diphosphate_kinase__ATPGDP_
904	R_nucleoside_diphosphate_kinase__ATPUDP_
905	R_nucleoside_diphosphate_kinase__ATPCDP_
906	R_nucleoside_diphosphate_kinase__ATPdTDP_
907	R_nucleoside_diphosphate_kinase__ATPdGDP_
908	R_nucleoside_diphosphate_kinase__ATPdUDP_
909	R_nucleoside_diphosphate_kinase__ATPdCDP_
910	R_nucleoside_diphosphate_kinase__ATPdADP_
911	R_nucleoside_diphosphate_kinase__ATPIDP_
912	R_ammonia_reversible_transport
913	R_NH3_mitochondrial_transport
914	R_ammonia_peroxisomal_transport
915	R_nicotinamide_nucleotide_adenylyltransferase
916	R_nicotinamide_nucleotide_adenylyltransferase__mitochondrial
917	R_nmntp
918	R_NMN_mitochondrial_transport_via_proton_symport
919	R_NMN_peroxisomal_transport_via_proton_symport
920	R_nicotinamidase__reversible
921	R_nicotinamidase__reversible__mitochondrial
922	R_nicotinate_nucleotide_adenylyltransferase
923	R_nicotinate_nucleotide_adenylyltransferase__mitochondrial
924	R_nicotinate_nucleotide_diphosphorylase__carboxylating_
925	R_nicotinate_nucleotide_diphosphorylase__carboxylating___mitochondrial
926	R_5__nucleotidase__dUMP_
927	R_5__nucleotidase__XMP_
928	R_5__nucleotidase__IMP_
929	R_5__nucleotidase__UMP_
930	R_5__nucleotidase__dCMP_
931	R_5__nucleotidase__CMP_
932	R_5__nucleotidase__dTMP_
933	R_5__nucleotidase__dAMP_
934	R_5__nucleotidase__AMP_
935	R_5__nucleotidase__dGMP_
936	R_5__nucleotidase__GMP_
937	R_nucleoside_triphosphatase__GTP_
938	R_nucleoside_triphosphatase__dGTP_
939	R_nitrilase
940	R_nitrilase
941	R_nitrilase
942	R_o2_transport__diffusion_
943	R_O2__transport__endoplasmic_reticulum
944	R_O2_transport__diffusion_
945	R_oxaloacetate_transport__mitochondrial
946	R_ornithine_carbamoyltransferase__irreversible
947	R_Octadecanoate__n_C180__transport_in_via_uniport
948	R_Octadecenoate__n_C181__transport_in_via_uniport
949	R_Octadecynoate__n_C182__transport_in_via_uniport
950	R_all_trans_Octaprenyl_diphosphate
951	R_O_Phospho_4_hydroxy_L_threonine2_oxoglutarate_aminotransferase
952	R_2_octaprenyl_6_hydroxyphenol_methylase__nuclear
953	R_2_Octaprenyl_6_methoxy_benzoquinol_methylase__mitochodnrial
954	R_2_Oxo_4_methyl_3_carboxypentanoate_decarboxylation
955	R_2_oxo_4_methyl_3_carboxypentanoate_decarboxylation
956	R_2_Octaprenyl_3_methyl_6_methoxy_1_4_benzoquinol_hydroxylase__mitochodnrial
957	R_orotidine_5__phosphate_decarboxylase
958	R_2_octaprenyl_6_methoxyphenol_hydroxylase__mitochondrial
959	R_Octaprenyl_hydroxybenzoate_decarboxylase
960	R_2_Octaprenylphenol_hydroxylase
961	R_Ornithine_Decarboxylase
962	R_ornithine_transaminase
963	R_ornithine_transacetylase__irreversible__mitochondrial
964	R_orntithine_reversible_transport_in_via_proton_symport
965	R_ornithine_mitochondrial_transport_via_proton_antiport
966	R_orotate_phosphoribosyltransferase
967	R_non_enzymatic_reaction
968	R_2_oxodicarboylate_transporter__mitochondrial
969	R_1_pyrroline_5_carboxylate_dehydrogenase__mitochondrial
970	R_pyrroline_5_carboxylate_reductase
971	R_phosphatidate_kinase__yeast_specific
972	R_panthetheine_4__phosphate_reversible_mitochondrial_transport
973	R_pantothenate_synthase
974	R_pantothenate_mitochondrial_transport
975	R_phosphoadenylyl_sulfate_reductase__thioredoxin_
976	R_PAP_reversible_uniport
977	R_Adenosine_3__5__bisphosphate_mitochondrial_transport
978	R_phosphatidate_reversible_transport__mitochondrial__yeast_specific
979	R_pyruvate_carboxylase
980	R_picolinic_acid_decarboxylase
981	R_3__5__cyclic_nucleotide_phosphodiesterase
982	R_3__5__cyclic_nucleotide_phosphodiesterase
983	R_3__5__cyclic_nucleotide_phosphodiesterase
984	R_3__5__cyclic_nucleotide_phosphodiesterase
985	R_3__5__cyclic_nucleotide_phosphodiesterase
986	R_pyruvate_dehydrogenase__dihydrolipoamide_dehydrogenase_
987	R_pyruvate_dehydrogenase
988	R_pyridoxine_5__phosphate_oxidase
989	R_Peptide_alpha_N_acetyltransferase
990	R_peptide_transport_in_via_proton_symport
991	R_phosphoethanolamine_cytidyltransferase
992	R_phosphatidylethanolamine_N_methyltransferase__yeast_specific
993	R_phosphatidylethanolamine_Golgi_transport__yeast_specific
994	R_phosphatidylethanolamine_mitochondrial_transport__yeast_specific
995	R_phosphatidylethanolamine_vacuolar_transport__yeast_specific
996	R_phosphofructokinase
997	R_6_phosphofructo_2_kinase
998	R_Phosphofructokinase
999	R_phosphofructokinase__s7p_
1000	R_phosphoglucosamine_mutase
1001	R_phosphoglycerate_dehydrogenase
1002	R_glucose_6_phosphate_isomerase
1003	R_phosphoglycerate_kinase
1004	R_6_phosphogluconolactonase
1005	R_phosphoglycerate_mutase
1006	R_phosphoglucomutase
1007	R_phosphatidylglycerol_phosphate_phosphatase_A__yeast_specific__mitochondrial
1008	R_L_1_pyrroline_3_hydroxy_5_carboxylate_dehydrogenase
1009	R_L_1_Pyrroline_3_hydroxy_5_carboxylate_spontaneous_conversion_to_L_4_Hydroxyglutamate_semialdehyde__mitochondrial
1010	R_phenylalanine_transaminase
1011	R_Phenylalanyl_tRNA_synthetase
1012	R_phenylalanyl_tRNA_synthetase__mitochondrial
1013	R_Phenylalanine_mitochondrial_transport_via_proton_symport
1014	R_L_phenylalanine_reversible_transport_via_proton_symport
1015	R_phosphatidylinositol_3_phosphate_4_kinase__yeast_specific
1016	R_1_phosphatidylinositol_4_5_bisphosphate_phosphodiesterase__yeast_specific
1017	R_phosphatidylinositol_4_phosphate_5_kinase__yeast_specfic
1018	R_1_phosphatidylinositol_3_kinase__yeast_specific
1019	R_phosphatidylinositol_4_kinase__yeast_specific
1020	R_phosphatidylinositol_4_kinase__nuclear__yeast_specifc
1021	R_phosphatidylinositol_synthase__yeast_specific
1022	R_phosphate_transporter__mitochondrial
1023	R_phosphate_nuclear_transport_via_proton_symport
1024	R_phosphate_peroxisomal_transport_via_proton_symport
1025	R_phosphate_reversible_transport_via_symport
1026	R_phosphate_vacuolar_transport_via_proton_symport
1027	R_phosphate_transport_via_hydroxide_ion_symport__mitochondrial
1028	R_phosphomannomutase
1029	R_pyrimidine_phosphatase
1030	R_Phosphatidyl_N_methylethanolamine_N_methyltransferase__yeast_specific
1031	R_phosphomevalonate_kinase
1032	R_phosphomethylpyrimidine_kinase
1033	R_pantothenate_kinase
1034	R_Pantothenate_reversible_transport_via_proton_symport
1035	R_polyamine_oxidase
1036	R_poylamine_oxidase
1037	R_inorganic_diphosphatase
1038	R_inorganic_diphosphatase
1039	R_porphobilinogen_synthase
1040	R_phosphopantothenoylcysteine_decarboxylase
1041	R_phosphoenolpyruvate_carboxykinase
1042	R_phosphopentomutase
1043	R_phosphopantothenate_cysteine_ligase
1044	R_prephenate_dehydrogenase
1045	R_prephenate_dehydrogenase__NADP_
1046	R_prephenate_dehydratase
1047	R_protoporphyrinogen_IX_mitochondrial_transport
1048	R_protoporphyrinogen_oxidase__mitochondrial
1049	R_phosphoribosylglycinamide_synthase
1050	R_phosphoribosylaminoimidazole_synthase
1051	R_phosphoribosylanthranilate_isomerase__irreversible_
1052	R_phosphoribosyl_AMP_cyclohydrolase
1053	R_phosphoribosylaminoimidazolesuccinocarboxamide_synthase
1054	R_phosphoribosyl_ATP_pyrophosphatase
1055	R_phosphoribosylformylglycinamidine_synthase
1056	R_1__5_phosphoribosyl__5__5_phosphoribosylamino_methylideneamino_imidazole_4_carboxamide_isomerase__irreversible_
1057	R_proline_oxidase__NAD___mitochondrial
1058	R_Prolyl_tRNA_synthetase
1059	R_L_proline_reversible_transport_via_proton_symport
1060	R_L_proline_transport__mitochondrial
1061	R_phosphoribosylpyrophosphate_synthetase
1062	R_PRPP_reversible_transport__mitochondrial
1063	R_3_phosphoshikimate_1_carboxyvinyltransferase__irreversible
1064	R_phosphatidylserine_decarboxylase__yeast_specific__Golgi
1065	R_phosphatidylserine_decarboxylase__yeast_specific__mitochondrial
1066	R_phosphatidylserine_decarboxylase__yeast_specific__vacuolar
1067	R_phosphatidylserine_synthase__yeast_specific
1068	R_phosphatidylserine_synthase__yeast_specific__mitochondrial
1069	R_phosphoserine_transaminase
1070	R_phytosphingosine_phosphate_lyase
1071	R_Phytosphingosine_synthesis
1072	R_phosphoserine_phosphatase__L_serine_
1073	R_phosphatidylserine_Golgi_transport__yeast_specific
1074	R_phosphatidylserine_mitochondrial__transport__yeast_specific
1075	R_phosphatidylserine_vacuolar_transport__yeast_specific
1076	R_phosphatidyl_1D_myo_insoitol_nuclear_transport__yeast_specific
1077	R_phosphatidyl_1D_myo_4_inositol_nuclear_transport__yeast_specific
1078	R_pantetheine_phosphate_adenylyltransferase
1079	R_panthetheine_phosphate_adenylyltransferase
1080	R_putrescine_transport_in_via_proton_symport
1081	R_purine_nucleoside_phosphorylase__Adenosine_
1082	R_purine_nucleoside_phosphorylase__Adenosine___mitochondrial
1083	R_purine_nucleoside_phosphorylase__Deoxyadenosine_
1084	R_purine_nucleoside_phosphorylase__Guanosine_
1085	R_purine_nucleoside_phosphorylase__Guanosine___mitochondrial
1086	R_purine_nucleoside_phosphorylase__Deoxyguanosine_
1087	R_purine_nucleoside_phosphorylase__Inosine_
1088	R_purine_nucleoside_phosphorylase__Deoxyinosine_
1089	R_purine_nucleoside_phosphorylase__Xanthosine_
1090	R_pyridoxamine_5__phosphate_oxidase
1091	R_pyridoxamine_kinase
1092	R_pyridoxal_kinase
1093	R_pyridoxine_kinase
1094	R_pyridoxine_oxidase
1095	R_pyridoxal_oxidase
1096	R_pyruvate_kinase
1097	R_pyrimidine_nucleoside_phosphorylase__uracil_
1098	R_D1_pyrroline_5_carboxylate_dehydrogenase__mitochondrial
1099	R_pyruvate_decarboxylase
1100	R_pyruvate_transport_in_via_proton_symport
1101	R_pyruvate_mitochondrial_transport_via_proton_symport
1102	R_pyruvate_peroxisomal_transport_via_proton_symport
1103	R_quinolinate_synthase
1104	R_Quinolinate_reversible_mitochondrial_transport
1105	R_Raffinose_galactohydrolase
1106	R_riboflavin_kinase
1107	R_riboflavin_kinase__mitochondrial
1108	R_riboflavin_synthase
1109	R_riboflavin_synthase
1110	R_ribokinase
1111	R_riboflavin_transport_in_via_proton_symport
1112	R_Riboflavin_reversible_mitochondrial_transport
1113	R_ribose_transport_in_via_proton_symporter
1114	R_ribonucleoside_diphosphate_reductase__ADP_
1115	R_ribonucleoside_diphosphate_reductase__nuclear
1116	R_ribonucleoside_diphosphate_reductase__GDP_
1117	R_ribonucleoside_diphosphate_reductase__GDP___nuclear
1118	R_ribonucleoside_diphosphate_reductase__CDP_
1119	R_ribonucleoside_diphosphate_reductase__CDP___nuclear
1120	R_ribonucleoside_diphosphate_reductase__UDP_
1121	R_ribonucleoside_diphosphate_reductase__UDP___nuclear
1122	R_ribonucleoside_triphosphate_reductase__ATP_
1123	R_ribonucleoside_triphosphate_reductase__GTP_
1124	R_ribonucleoside_triphosphate_reductase__CTP_
1125	R_ribonucleoside_triphosphate_reductase__UTP_
1126	R_ribulose_5_phosphate_3_epimerase
1127	R_ribose_5_phosphate_isomerase
1128	R_saccharopine_dehydrogenase__NADP__L_glutamate_forming_
1129	R_saccharopine_dehydrogenase__NAD__L_lysine_forming_
1130	R_sulfate_adenylyltransferase
1131	R_S_adenosyl_methionine_delta_24_sterol_c_methyltransferase
1132	R_sphingoid_base_phosphate_phosphatase__sphinganine_1_phosphatase_
1133	R_sphingoid_base_phosphate_phosphatase__phytosphingosine_1_phosphate_
1134	R_D_sorbitol_dehydrogenase__D_fructose_producing_
1135	R_L_sorbitol_dehydrogenase__L_sorbose_producing_
1136	R_D_sorbitol_reductase
1137	R_D_sorbitol_transport_via_passive_diffusion
1138	R_L_sorbitol_transport_via_passive_diffusion
1139	R_serine_O_acetyltransferase__irreversible
1140	R_L_serine_deaminase
1141	R_serine_C_palmitoyltransferase
1142	R_Seryl_tRNA_synthetase
1143	R_serine_mitochondrial_transport_via_proton_symport
1144	R_L_serine_reversible_transport_via_proton_symport
1145	R_S_Formylglutathione_hydralase
1146	R_shikimate_dehydrogenase
1147	R_shikimate_kinase
1148	R_O_succinylhomoserine_lyase__L_cysteine_
1149	R_O_succinylhomoserine_lyase__elimination___reversible
1150	R_sphingolipid_long_chain_base_kinase__sphinganine_
1151	R_sphingolipid_long_chain_base_kinase__phytosphingosine_
1152	R_sulfate_adenylyltransferase__ADP_
1153	R_sulfate_irreversible_uniport
1154	R_sphinganine_phosphate_lyase
1155	R_Spermidine_acetyltransferase
1156	R_spermidine_transport_in_via_proton_symport
1157	R_spermidine_synthase
1158	R_spermine_synthase
1159	R_spermine_irreversible_uniport
1160	R_Squalene_2_3_epoxide_endoplamic_reticular_transport
1161	R_Squalene_epoxidase__endoplasmic_reticular__NADP_
1162	R_Squalene_synthase
1163	R_squalene_endoplamic_reticular_transport
1164	R_L_sorbose_reversible_transport
1165	R_succinate_semialdehyde_dehydrogenase__NADP_
1166	R_succinate_transport_via_proton_symport
1167	R_succinate_transport__mitochondrial
1168	R_succinate_dehydrogenase
1169	R_succinate_dehydrogenase__ubiquinone_6___mitochondrial
1170	R_succinate_dehydrogenase__ubiquinone_6___mitochondrial
1171	R_succinate_fumarate_transport__mitochondrial
1172	R_Succinate__CoA_ligase__ADP_forming_
1173	R_sucrose_hydrolyzing_enxyme__extracellular
1174	R_sucrose_transport_in_via_proton_symport
1175	R_sulfite_reductase__NADPH2_
1176	R_transaldolase
1177	R_tetrahydrofolate_aminomethyltransferase__mitochondrial
1178	R_TetrahydrofolateL_glutamate_gamma_ligase__ADP_forming_
1179	R_5_6_7_8_Tetrahydrofolate_transport__diffusion__mitochondrial
1180	R_thiamin_diphosphatase__extracellular
1181	R_thymidine_transport_in_via_proton_symport
1182	R_thiamin_phosphatase
1183	R_thiamin_phosphatase__extracellular
1184	R_Thiamine_transport_in_via_proton_symport
1185	R_Threonine_aldolase
1186	R_L_threonine_deaminase
1187	R_L_threonine_deaminase__mitochondrial
1188	R_threonine_synthase
1189	R_Threonyl_tRNA_synthetase
1190	R_threonyl_tRNA_synthetase__mitochondrial
1191	R_threonine_mitochondrial_transport_via_proton_symport
1192	R_L_threonine_reversible_transport_via_proton_symport
1193	R_thymine_reversible_transport_via_proton_antiport
1194	R_thiazole_phosphate_synthesis__xylulose_5_phosphate___yeast_specific
1195	R_thiazole_phosphate_synthesis__ribose_5_phosphate___yeast_specifc
1196	R_transketolase
1197	R_transketolase
1198	R_thymidine_kinase__ATPthymidine_
1199	R_thiamine_diphosphokinase
1200	R_thymidine_phosphorylase
1201	R_thiamine_diphosphate_kinase
1202	R_thymidylate_synthase
1203	R_thiaminase
1204	R_thiamine_phosphate_kinase
1205	R_thiamine_phosphate_diphosphorylase
1206	R_triose_phosphate_isomerase
1207	R_thioredoxin_reductase__NADPH_
1208	R_thioredoxin_reductase__NADPH_
1209	R_trehalose_phosphatase
1210	R_alpha_alpha_trehalose_phosphate_synthase__UDP_forming_
1211	R_alpha_alpha_trehalase
1212	R_alpha_alpha_trehalase__vacuolar_
1213	R_trehalose_transport_in_via_proton_symporter
1214	R_trehalose_vacuolar_transport_via_proton_symport
1215	R_triglycerol_synthesis
1216	R_L_Tryptophanoxygen_2_3_oxidoreductase__decyclizing_
1217	R_tryptophan_synthase__indoleglycerol_phosphate_
1218	R_Tryptophanyl_tRNA_synthetase
1219	R_Tryptophanyl_tRNA_synthetase__mitochondrial
1220	R_tryptophan_mitochondrial_transport_via_proton_symport
1221	R_L_tryptophan_reversible_transport_via_proton_symport
1222	R_Tetradecanoate__n_C140__transport_in_via_uniport
1223	R_tyrosine_transaminase
1224	R_tyrosine_transaminase__irreversible
1225	R_tyrosine_transaminase__mitochondrial
1226	R_tyrosine_transaminase__peroxisomal
1227	R_tyrosyl_tRNA_synthetase
1228	R_tyrosyl_tRNA_synthetase__mitochondrial
1229	R_tyrosine_mitochondrial_transport_via_proton_symport
1230	R_tyrosine_peroxisomal_transport_via_proton_symport
1231	R_L_tyrosine_reversible_transport_via_proton_symport
1232	R_UDP_N_acetylglucosamine_diphosphorylase
1233	R_UDPglucose_4_epimerase
1234	R_UDPglucose__hexose_1_phosphate_uridylyltransferase
1235	R_Ureidoglycolate_hydrolase
1236	R_UMP_kinase
1237	R_UMP_kinase__nuclear
1238	R_UMP_nuclear_transport
1239	R_uroporphyrinogen_methyltransferase
1240	R_uroporphyrinogen_III_synthase
1241	R_uroporphyrinogen_decarboxylase__uroporphyrinogen_III_
1242	R_uracil_phosphoribosyltransferase
1243	R_uracil_transport_in_via_proton_symport
1244	R_urea_reversible_transport_via_proton_symport__2_H_
1245	R_urea_carboxylase
1246	R_uridylate_kinase__dUMP_
1247	R_uridylate_kinase__dUMP___nuclear
1248	R_uridine_kinase__ATPUridine_
1249	R_uridine_kinase__GTPUridine_
1250	R_uridine_transport_in_via_proton_symport
1251	R_valine_transaminase
1252	R_Valyl_tRNA_synthetase
1253	R_valyl_tRNA_synthetase__mitochondrial
1254	R_Valine_reversible_mitochondrial_transport_via_proton_symport
1255	R_L_valine_reversible_transport_via_proton_symport
1256	R_xanthine_reversible_transport
1257	R_xanthine_phosphoribosyltransferase
1258	R_xanthosine_transport_in_via_proton_symport
1259	R_xylulokinase
1260	R_xylose_reductase
1261	R_xylitol_dehydrogenase__D_xyulose_forming_
1262	R_Xylitol_transport_via_passive_diffusion
1263	R_D_xylose_reversible_transport
1264	R_yUMP_synthetase
1265	R_zymosterol_reversible_transport
1266	R_biomass_SC4_bal

## Sheet: Mutated reactions YPD
Each row represents a mutation accumulation line
mutreac_ 1	mutreac_ 2	mutreac_ 3	mutreac_ 4	mutreac_ 5	mutreac_ 6	mutreac_ 7	mutreac_ 8	mutreac_ 9	mutreac_10	mutreac_11	mutreac_12	mutreac_13	mutreac_14	mutreac_15	mutreac_16	mutreac_17	mutreac_18	mutreac_19	mutreac_20	mutreac_21	mutreac_22	mutreac_23	mutreac_24	mutreac_25	mutreac_26	mutreac_27	mutreac_28	mutreac_29	mutreac_30	mutreac_31	mutreac_32	mutreac_33	mutreac_34	mutreac_35	mutreac_36	mutreac_37	mutreac_38	mutreac_39	mutreac_40	mutreac_41	mutreac_42	mutreac_43	mutreac_44	mutreac_45	mutreac_46	mutreac_47	mutreac_48	mutreac_49	mutreac_50
1168	944	761	943	907	702	1087	26	913	1124	88	766	698	1006	260	686	952	513	209	811	759	245	528	1029	585	361	657	775	1025	180	1036	1046	1240	117	914	947	1140	883	333	874	181	953	866	32	83	77	25	307	1157	805
183	93	270	15	148	339	935	1183	214	609	514	1019	1170	569	706	1220	123	85	1066	1239	944	914	994	627	75	809	708	1077	145	288	892	786	188	755	136	735	1135	848	361	61	349	638	1251	511	821	988	618	676	60	177
306	870	868	4	29	271	1178	89	1092	808	120	245	71	20	743	666	797	328	161	660	1257	353	939	707	278	343	629	509	189	993	1091	1057	221	615	922	299	869	601	876	562	616	1054	208	663	717	228	902	1169	1236	1139
790	62	1142	323	920	708	1119	651	529	355	164	722	649	1068	1049	119	1085	147	1056	182	300	312	817	829	221	307	60	1224	291	509	1228	619	294	581	640	844	2	372	819	29	713	978	84	1141	706	373	277	881	103	238
818	165	771	203	327	1212	228	1167	1151	1063	894	1131	599	718	689	903	956	303	616	1148	37	1182	56	8	262	577	270	1028	349	1189	213	1021	707	676	792	962	1088	777	954	536	1067	1073	629	506	161	649	828	709	568	619
664	963	723	118	915	159	181	265	91	110	1191	34	980	895	322	550	1139	904	565	270	132	125	372	154	871	959	1196	108	684	797	1242	330	380	13	751	1082	255	577	923	505	316	988	234	816	230	829	1203	375	1063	1086
587	950	379	1183	292	1015	816	975	1118	144	302	677	741	1097	180	124	173	533	636	577	557	738	948	203	239	706	1194	1116	83	216	954	666	623	912	65	31	228	931	1052	903	548	1222	266	18	796	1220	114	830	1093	756
707	966	616	102	233	907	356	583	722	910	222	1074	1130	1207	38	179	631	623	1225	676	690	1170	644	1190	719	1013	363	116	720	75	101	143	34	65	732	204	1187	986	107	1132	920	1133	679	1087	1066	880	908	319	811	813
861	1120	1051	952	702	287	644	656	739	1094	369	1253	117	170	607	1193	241	344	508	571	561	1030	714	309	670	83	921	212	182	649	693	145	907	1218	1106	978	893	1251	813	1104	937	688	1200	1058	584	715	154	79	1235	1260
47	269	109	647	1074	335	5	1030	789	319	588	981	540	582	721	805	775	330	91	689	520	332	155	697	737	673	562	586	543	337	243	692	1055	1196	31	1172	872	282	317	974	850	1039	1258	1147	909	187	958	566	852	309
869	1101	626	107	744	1214	1144	724	178	380	874	120	517	354	1147	1117	177	305	249	1131	600	41	116	271	1177	1078	1025	585	80	1227	568	329	870	752	338	369	611	602	36	155	87	362	326	560	138	716	1023	813	982	261
1152	678	203	194	344	1243	975	147	514	800	241	138	1252	265	153	335	883	1177	1169	1147	1150	1260	36	361	329	1008	247	1218	1052	1093	597	22	1012	276	625	1065	1091	1010	285	719	91	605	1015	930	1229	701	877	827	869	3
189	584	66	65	779	555	771	348	936	839	196	659	1057	968	345	1089	805	909	72	1058	155	148	174	644	111	1095	1205	92	209	824	511	186	914	1025	177	1117	1158	14	1074	228	1229	1244	707	1257	221	1097	519	1207	655	265
1156	955	193	318	562	326	1190	358	41	86	1102	1160	1176	656	92	787	154	649	840	553	598	1058	740	1098	641	930	303	572	313	204	4	863	920	157	645	1167	798	949	263	198	191	970	91	16	1128	1125	809	295	369	864
735	625	1252	283	1190	284	990	1125	783	1209	87	817	714	1128	1063	1177	1000	1007	1227	163	1219	1189	229	563	32	307	586	143	275	561	140	751	1087	1040	557	356	549	324	886	1020	180	262	372	123	341	728	107	276	569	1067
934	1085	996	1135	729	1210	221	757	889	23	947	774	718	1226	1186	1047	43	738	334	673	358	83	280	118	874	324	739	634	191	315	126	1020	377	875	1196	342	887	632	613	1130	365	172	1078	242	867	53	140	107	831	533
1212	795	784	367	550	1247	56	1232	526	840	313	1245	517	841	25	811	1209	1067	2	67	1152	981	97	827	1184	933	375	525	1132	614	87	1176	287	1104	1256	664	801	737	9	221	331	753	40	796	294	32	192	808	292	1072
575	623	880	96	755	199	139	108	1033	231	346	621	958	981	1117	1127	276	1090	59	875	343	572	356	966	574	210	190	895	852	1026	1093	217	523	261	747	522	1172	1076	179	508	634	1256	1243	1002	717	89	904	1228	804	1196
855	888	895	324	285	703	631	1226	579	821	203	925	1091	800	816	581	635	663	352	1147	1260	1115	768	357	513	656	59	1093	1261	706	52	206	759	1035	870	1230	35	937	117	135	948	541	89	44	1195	341	75	699	734	77
700	915	805	1195	292	542	578	1223	235	375	211	857	758	239	355	538	88	889	953	117	1145	1000	83	108	1142	790	214	1017	1052	203	1147	1022	301	349	885	646	245	1239	725	595	1094	285	708	356	1234	1127	677	116	586	1177
289	595	971	1083	1064	383	710	871	720	691	717	943	532	573	870	380	735	1220	152	165	110	706	275	543	1052	679	606	770	631	733	687	815	1061	822	721	997	836	962	181	796	1021	568	1073	1219	78	1013	768	375	722	260
820	271	517	235	638	1148	503	1256	711	533	511	578	672	173	1181	594	1216	641	82	984	1084	1012	942	101	1176	124	874	206	95	985	295	675	1109	586	186	915	67	219	811	1164	687	919	26	523	254	238	625	750	1058	1156
552	848	594	129	959	1184	31	1176	1126	936	1044	810	1162	235	920	1205	37	856	1075	600	68	259	556	317	643	714	81	1052	1160	1167	194	926	962	686	776	1168	529	658	1081	46	251	288	502	202	548	51	151	834	1070	894
377	586	232	716	1042	217	686	623	169	645	1008	684	196	1054	832	747	212	314	81	372	149	243	853	568	754	76	604	116	690	355	161	99	608	556	720	818	1114	1238	69	942	115	620	961	1232	929	316	237	667	183	382
1174	136	275	871	682	641	696	1264	26	151	243	1089	348	300	866	708	977	1101	160	284	908	722	1084	1080	1242	928	613	191	924	962	531	813	14	137	1251	303	97	635	293	1188	1204	854	545	786	634	603	1088	220	256	1032
705	166	15	328	120	1205	250	62	940	40	1180	317	1232	131	300	997	358	106	341	958	903	1117	868	758	362	885	7	1072	963	290	115	316	741	1139	44	1114	763	1080	1075	1240	1145	569	936	1014	1188	588	266	575	799	566
752	1073	67	1118	309	24	178	353	170	913	316	1063	869	673	872	216	233	312	888	74	93	230	150	985	961	941	871	288	6	172	195	582	1173	1022	167	1229	604	23	336	784	52	659	708	685	1252	1135	128	605	317	372
970	177	573	233	1258	185	379	702	342	1087	539	1125	518	968	1112	181	942	299	175	1226	761	36	1160	1186	880	258	517	10	756	335	63	286	1058	52	284	1159	1045	151	610	1009	749	155	975	977	1017	934	525	266	605	647
78	706	507	1020	794	765	759	331	1170	841	307	132	750	344	919	839	1124	646	663	587	209	918	1025	600	1195	537	954	336	970	830	844	185	522	635	947	1183	593	1102	745	1021	555	721	709	1010	19	367	835	792	255	152
969	914	1054	868	55	1211	1256	747	320	223	258	1209	619	9	920	527	199	791	1180	839	219	512	1189	845	316	828	844	775	542	645	748	1160	340	226	1030	171	1157	1116	939	761	563	1038	92	799	797	130	569	1224	1058	190
919	511	352	597	692	1167	1141	765	305	943	975	1262	39	606	573	153	353	1254	1066	349	87	138	3	890	141	27	276	1050	379	103	514	660	655	687	743	874	209	307	1125	882	551	527	572	1006	921	790	189	370	303	210
1185	974	940	141	1070	69	794	72	367	156	1196	222	1251	748	910	976	778	663	1148	586	686	346	790	640	16	1197	1168	228	818	1253	779	887	695	927	765	382	364	1136	1071	1023	626	1102	753	83	995	555	1240	732	756	696
270	121	1131	785	155	221	606	110	91	518	105	1172	511	818	712	15	530	914	697	970	1137	1173	945	620	338	1114	892	304	709	222	937	139	721	725	760	371	1048	622	68	635	935	983	546	985	967	126	208	814	377	242
925	533	231	563	651	921	344	216	1197	763	948	1140	551	67	340	701	152	567	689	298	83	218	330	270	1105	40	247	117	756	242	144	229	827	602	1093	1016	33	540	212	47	1044	342	1257	613	232	787	1252	181	1049	503
944	384	1091	138	1018	669	636	124	1065	1153	926	950	225	1133	79	736	1125	530	663	704	142	875	1117	254	575	779	204	343	946	1187	605	184	1034	820	1083	1254	1029	211	934	1230	111	1058	922	135	564	55	88	691	366	673
1066	1104	1001	633	594	1200	742	664	904	234	1220	1077	336	815	364	718	8	853	124	1215	244	546	906	843	610	1201	821	1150	1196	612	384	1070	1177	1022	240	696	707	787	590	328	879	1067	108	1131	270	12	921	201	168	776
734	199	1229	1166	834	716	926	861	1072	503	621	1080	333	548	607	648	948	552	277	976	152	129	1106	1200	310	18	1101	1081	819	592	312	988	86	1214	53	1133	624	659	753	1149	1168	850	153	638	779	941	243	1264	1158	900
107	863	196	120	333	890	267	891	744	1260	1257	800	599	689	1250	1056	354	903	240	909	932	334	331	40	261	856	6	1109	985	848	699	545	118	703	28	974	858	637	159	1255	771	911	36	612	12	1119	31	1187	1125	1171
822	994	95	23	952	736	74	1149	306	943	1121	959	204	1070	246	253	853	1217	660	277	740	652	135	583	649	145	506	602	1069	1165	833	687	883	704	552	173	742	698	329	1147	1063	534	777	1019	830	984	62	626	852	890
940	50	1174	359	599	631	735	829	79	175	19	1078	1197	222	69	776	224	602	1095	804	916	1	249	790	1098	551	113	144	1018	604	548	1175	250	982	1234	53	741	648	990	1187	1086	288	977	811	750	300	287	1245	792	1160
1234	1001	916	199	1087	1240	838	1226	1052	1163	1167	581	670	1104	237	813	1051	889	683	1015	1031	1247	589	365	1012	1242	734	750	108	792	715	948	139	196	735	148	592	1189	853	257	867	159	24	198	1261	1208	154	517	720	41
619	837	1036	156	1211	966	173	801	29	1000	690	296	1066	121	1166	731	937	1114	803	1084	745	260	880	1155	885	774	1184	997	126	543	1107	594	599	1174	1199	354	763	1169	250	646	378	1050	702	591	787	316	573	262	1034	931
1109	786	824	1265	33	103	985	80	927	106	592	766	1193	112	763	181	655	978	1002	115	345	509	293	950	1048	382	955	523	236	569	823	1046	1069	1126	966	203	630	533	1031	781	1176	1188	905	833	751	505	623	7	110	297
1018	956	541	989	184	561	706	617	829	609	683	1150	533	526	1094	630	30	1016	1027	749	44	700	208	944	975	40	616	316	100	672	613	1040	1131	1249	1017	1012	212	180	512	1264	166	939	49	18	592	1174	925	771	572	257
205	959	1166	15	229	827	748	281	166	686	793	1250	293	1191	1263	1049	366	1211	383	926	956	340	290	992	11	1181	1006	676	160	1042	575	985	288	36	641	1199	1173	285	364	1021	56	664	780	978	1241	565	675	1227	689	974
329	1133	949	109	534	140	119	502	1169	339	736	815	169	872	1032	149	858	330	713	151	1232	990	1144	936	152	793	544	681	382	532	1044	1035	371	975	34	231	797	1187	567	973	521	652	1009	1002	983	312	41	44	682	1131
653	236	186	839	261	1084	1068	678	1115	944	989	1182	147	682	1138	597	838	920	1114	265	211	169	117	582	1200	541	315	128	755	232	1078	883	130	959	1105	1177	1243	196	301	1000	1147	1026	548	263	224	1149	149	231	663	1043
818	333	82	1066	759	727	1164	39	217	589	548	151	620	1081	374	1212	813	922	1012	994	230	789	219	1265	783	136	1205	35	1219	1139	990	854	1116	7	863	550	349	1131	732	892	1082	5	68	350	1217	318	977	787	313	701
906	272	864	790	1134	673	1243	696	512	29	44	917	127	763	577	801	1083	1085	772	774	1100	620	1135	573	276	1075	566	994	782	653	987	849	382	280	834	1131	315	281	854	1245	1194	797	579	687	661	132	1058	1094	368	152
1262	1067	11	1076	274	935	901	278	1136	601	255	1235	963	280	1123	630	619	507	1091	545	1176	47	72	773	342	658	351	906	60	78	1058	691	882	730	1020	1078	154	266	1237	304	520	111	142	1234	861	1210	826	199	208	18
134	829	336	1109	836	83	327	522	50	509	77	78	1106	117	1012	873	298	1063	507	247	173	21	734	928	904	818	116	562	1034	803	963	843	1194	537	1035	205	1259	515	143	995	377	736	580	1189	511	197	1078	702	1036	35
866	686	1184	1101	1121	578	584	541	700	139	1263	17	970	1118	682	1011	560	325	822	1143	715	95	259	678	1073	563	240	921	508	1208	328	24	50	948	1089	606	633	260	375	1188	869	65	193	1230	625	302	806	617	503	1255
742	1055	1066	977	1141	581	982	1164	927	852	1240	949	355	1250	997	710	72	174	845	604	609	1032	753	258	730	698	1037	1085	725	857	1100	898	657	650	1083	860	1021	118	701	1092	367	1016	507	127	1241	342	695	1182	642	345
140	163	574	968	771	1044	1218	960	691	324	979	1113	724	1129	829	1115	734	371	1222	703	1002	1258	571	193	317	1220	529	218	356	635	652	697	155	815	233	1219	39	881	735	1122	195	6	694	45	153	237	1242	1028	265	758
677	129	680	1020	608	184	239	1061	229	1169	560	787	992	615	14	1033	969	1221	922	1239	744	196	1135	304	1076	513	113	262	1037	987	339	740	757	843	847	1046	1259	315	119	649	357	842	798	858	150	1030	635	90	908	989
137	1153	584	80	761	144	114	1136	738	874	1239	568	954	219	1085	55	52	106	1143	99	356	801	714	672	230	358	58	1100	704	960	570	167	792	574	956	770	855	634	554	35	623	174	1261	950	354	323	1187	89	577	883
277	201	1235	90	211	794	301	1204	238	638	552	18	633	1015	1145	22	698	941	1095	1222	826	1220	164	299	383	664	1109	355	1127	208	636	1047	776	1025	353	628	314	255	221	612	987	172	272	1181	248	872	594	1198	196	811
742	111	75	1250	350	314	805	956	354	56	775	617	165	283	1176	1024	609	575	574	245	806	86	236	1208	679	823	1104	874	591	290	1097	1	752	626	1165	799	85	659	936	991	27	847	1100	98	940	1182	321	923	275	957
901	1025	149	43	628	913	1006	643	81	924	981	270	618	752	26	636	988	193	1234	1073	520	884	35	23	116	119	1113	764	250	321	313	589	594	169	616	287	1187	1077	99	33	669	1089	1029	95	606	709	734	1230	381	904
995	351	68	123	346	93	224	608	501	308	789	614	1010	1165	337	573	381	758	336	1100	502	311	364	382	205	610	154	62	201	146	1139	226	703	48	199	754	800	1253	744	1219	855	1257	553	177	852	187	70	770	1136	909
907	1034	742	109	959	696	787	656	160	1038	596	526	30	1202	779	985	688	614	180	657	739	47	1235	915	284	124	589	1090	123	528	229	200	1083	587	595	665	183	645	321	338	139	265	1103	579	1258	1135	873	228	112	503
764	907	1194	1150	284	1043	965	932	659	211	685	700	132	949	226	1051	780	944	683	831	1131	1144	718	285	739	815	749	68	715	84	595	163	1071	938	998	1093	665	1073	1256	263	504	704	326	606	210	243	696	1197	150	851
1116	1180	774	192	856	198	962	1129	12	1248	631	174	735	314	1227	15	195	790	1122	81	1176	227	1134	371	363	605	58	843	317	868	1070	186	1167	20	1064	1183	361	1074	40	621	375	637	1105	520	235	859	1047	172	547	141
204	1211	596	206	113	958	88	333	246	911	747	67	1194	344	910	218	21	42	1152	828	669	978	83	296	297	831	509	534	957	750	26	607	268	156	139	783	884	709	617	384	157	929	1027	861	1234	567	1245	862	865	187
531	659	725	162	1212	687	176	1042	518	570	937	7	917	359	928	711	728	1010	745	812	287	62	617	1157	683	1138	657	581	300	856	697	1213	179	1051	954	1205	523	753	1253	1237	311	1164	628	983	302	1098	108	103	1143	344
841	508	708	231	899	1035	542	867	118	579	950	1075	1023	824	553	245	1178	951	1158	844	310	552	774	1121	1017	176	307	110	100	534	1212	858	36	170	320	916	1090	1071	212	948	384	15	958	1083	914	363	589	265	924	584
320	759	735	6	62	870	937	853	193	1083	721	1049	297	688	908	234	1001	635	108	1074	673	1085	1220	167	529	684	246	64	747	681	707	1238	242	1031	192	363	1019	67	272	597	970	944	587	663	1080	18	1047	1230	371	106
669	224	785	875	1036	366	936	911	837	585	354	937	798	806	584	126	583	999	131	175	924	1173	1079	174	601	722	677	1248	163	1263	255	1196	606	157	890	880	1250	295	940	151	781	1141	946	1121	52	1120	956	1062	158	208
281	1145	164	650	940	986	543	306	740	1244	25	932	797	963	607	1112	282	1118	1179	609	622	1225	1057	528	1256	922	58	945	777	687	783	556	689	999	683	542	57	1238	1062	596	374	676	531	88	279	1144	710	912	930	539
870	897	209	623	627	202	735	1180	995	1176	156	1066	25	924	1249	343	615	163	599	749	79	833	1000	1145	76	104	1010	316	862	770	726	593	796	747	571	764	868	1218	961	664	889	1244	835	358	1174	633	135	260	758	886
793	1045	85	270	717	730	1222	1248	766	170	795	1242	61	861	341	55	288	108	724	1020	1093	908	1017	1104	1007	504	352	190	597	822	365	1160	1087	67	251	1125	616	885	957	1057	988	657	678	1098	893	1190	860	142	641	691
530	205	781	1064	61	1070	1083	716	1245	986	527	230	1136	1176	900	897	958	1094	801	786	730	522	1144	1051	514	125	949	699	680	355	145	341	580	283	317	30	1166	250	537	911	121	1235	631	766	1066	1213	129	213	243	962
364	1183	685	53	904	517	705	162	232	1069	996	508	599	352	714	151	1163	580	182	178	687	935	304	650	25	1025	240	596	689	1054	563	729	77	519	692	537	1214	1087	814	860	616	332	91	842	936	974	883	521	1124	1055
1009	331	168	99	1048	343	1074	849	52	242	172	1063	642	262	839	1143	970	573	1183	382	15	160	811	881	161	543	83	58	118	243	577	711	1049	598	733	777	13	883	643	667	1093	1245	1107	1051	1007	894	19	231	318	328
575	103	502	952	16	864	868	1180	375	153	372	995	618	257	291	276	223	141	784	697	918	147	589	1077	29	1015	850	719	594	1162	807	265	821	134	529	872	158	110	982	281	544	816	208	329	1108	308	1254	757	70	949
1239	1125	968	121	103	174	229	825	673	1198	1173	75	365	118	65	556	178	1195	943	889	686	1046	656	551	81	271	11	934	530	765	142	26	878	1072	1114	175	56	996	1040	926	563	555	581	667	993	1056	1027	579	1097	892
1171	9	607	962	511	332	278	86	261	970	1188	169	37	1260	1012	1176	331	820	275	623	221	42	933	110	1190	678	317	760	851	1213	349	758	305	23	1133	242	888	97	645	320	67	1056	748	736	982	652	941	934	883	140
862	591	164	2	193	874	1237	587	1026	744	592	192	214	579	664	550	850	588	836	985	1087	921	1167	81	948	1174	1104	935	1221	218	911	60	242	360	1217	50	612	1015	27	781	65	702	808	723	102	728	661	613	1122	739
877	129	723	1179	696	817	937	603	266	704	1152	637	804	758	1131	682	193	868	1247	384	722	246	298	608	186	1029	831	1072	1203	546	197	880	827	629	834	73	619	957	1088	507	679	923	76	1173	922	980	751	248	293	1193
1065	152	1243	244	583	1006	819	951	683	93	541	619	1161	611	144	969	544	257	329	814	756	384	941	1077	1262	1163	605	193	580	33	243	45	354	911	375	312	664	174	948	866	86	1176	1055	1098	542	184	1250	680	57	798
834	818	354	933	348	69	541	926	1181	1052	352	742	505	529	1034	1174	1164	973	1145	1202	608	1072	1142	1098	278	335	30	228	1088	654	1226	1022	1084	344	730	797	975	1127	1113	202	141	917	1215	1082	853	855	179	149	55	1189
701	794	331	637	1069	1222	106	1023	638	296	590	27	545	62	1002	2	979	167	1261	158	1218	298	277	528	696	769	887	551	552	632	35	828	1151	830	137	1044	706	617	1186	1255	721	181	1062	1229	48	352	291	9	951	1073
1122	1180	107	175	541	942	195	143	1094	1126	1066	244	542	1087	1168	1024	532	207	1229	272	843	192	563	623	596	193	347	199	701	516	1007	1135	1183	651	239	201	84	96	734	965	44	1059	730	736	1079	1215	999	177	716	212
218	694	1076	1040	523	1007	831	718	90	1117	89	327	173	707	751	9	272	577	295	894	1060	578	568	720	250	701	549	232	1057	84	255	1070	681	755	19	1260	219	119	567	1258	1056	1209	827	512	635	1154	782	124	832	762
1129	941	1232	131	695	1121	1125	43	101	903	317	343	998	53	1229	548	177	708	946	232	646	167	1047	302	183	1244	1112	1104	92	949	865	1067	799	1144	363	773	929	589	146	1192	270	1078	342	245	518	598	1022	985	1150	936
1262	1088	689	692	571	770	843	1118	849	1265	911	670	22	259	1108	1046	1161	158	219	38	302	5	617	281	169	602	225	535	955	779	283	780	610	928	1251	906	1098	650	338	356	327	679	587	546	228	801	939	212	1104	1186
719	817	1007	602	1062	616	1226	756	613	79	946	908	931	596	720	945	178	607	205	565	810	355	1086	755	867	1155	373	987	214	357	291	1207	673	235	944	1109	777	196	63	743	658	1178	921	1205	1026	1046	350	1064	621	518
519	44	523	1080	1030	847	1204	835	990	848	817	852	1140	814	507	1212	799	589	759	776	1087	642	1091	976	83	297	337	271	874	1119	806	1063	797	1027	299	855	1216	844	1246	326	791	936	963	43	636	289	1128	550	204	173
814	165	1018	643	1054	985	1129	547	1146	744	750	318	701	1024	278	1063	1069	902	1233	1159	507	1217	1131	641	194	1232	74	870	994	1188	856	1019	878	850	239	647	188	580	210	128	309	938	831	815	320	869	170	1172	904	876
789	262	56	836	1077	529	131	974	62	711	1129	797	919	132	545	556	742	234	666	1120	296	178	788	249	370	1051	688	1015	1163	143	1104	240	281	1085	259	1094	300	827	70	1230	565	935	927	692	851	508	867	1080	235	605
839	1090	780	1024	786	844	1015	736	880	214	885	584	748	368	1265	702	996	1101	1035	850	1084	666	598	1201	779	925	138	159	710	4	531	345	1008	270	609	1224	290	570	894	665	1175	36	902	1238	624	1215	315	538	1127	508
761	724	261	1040	213	563	519	1113	625	175	641	1136	794	841	177	281	369	624	324	838	34	97	647	538	1086	1104	835	935	739	249	989	856	152	238	1071	575	11	1153	952	1105	79	592	1243	996	917	883	1185	1262	930	1053
773	335	1191	516	593	1107	721	931	550	872	14	223	1245	1023	720	711	819	88	577	862	109	315	220	199	203	13	146	765	242	356	511	696	256	1039	1199	157	254	1038	562	694	89	1063	947	152	31	789	801	658	279	166
245	744	925	1084	1152	696	866	1208	1241	1155	830	1010	255	804	56	1262	699	598	260	1057	721	995	1128	316	60	1032	1248	1239	341	563	753	351	24	629	49	309	768	22	91	383	55	1227	1070	103	160	907	977	1000	822	939
604	173	1143	360	1127	650	218	116	1103	39	623	1115	235	1046	924	292	616	230	541	793	1142	1195	625	743	686	30	354	856	580	722	963	1048	374	1037	772	49	791	947	638	242	872	816	1128	886	1170	718	1061	1166	917	865
616	684	40	673	272	707	1008	1259	725	904	275	907	748	1020	303	208	505	647	249	742	683	746	359	778	1238	230	1117	329	1172	315	523	622	139	632	1168	589	1197	347	224	87	19	1157	675	1251	182	178	933	1192	373	159
1225	1030	49	533	715	152	1242	110	730	720	983	1258	877	812	196	1046	75	52	1170	1127	1	570	245	243	1265	743	60	278	341	835	99	113	902	832	86	324	586	1116	287	228	916	1075	216	358	1110	934	64	153	1071	564
42	1095	566	993	59	958	587	810	978	1226	582	367	1062	1068	1156	776	648	223	150	657	1043	1025	1248	69	947	183	109	986	909	906	663	1076	766	845	588	274	1069	794	31	693	1008	1187	22	226	856	703	33	1029	914	141
930	306	884	1013	326	811	318	180	550	652	586	845	704	94	58	328	760	918	100	819	42	846	929	859	1064	923	579	548	910	1221	1167	1056	906	1144	797	97	1172	1250	712	973	1200	353	664	1255	573	621	86	997	553	1143
942	987	1206	1187	755	1241	998	229	384	1000	1015	792	13	324	90	1166	709	153	332	182	98	894	730	117	1246	828	280	948	82	1119	236	334	197	34	1048	584	746	994	1252	621	631	817	1237	962	24	886	104	235	1121	905
521	973	992	66	815	132	49	156	330	589	893	42	84	335	1208	535	697	695	750	840	1157	332	522	322	340	88	380	1035	32	578	933	1187	1223	20	870	647	81	265	1132	62	267	828	102	284	1207	742	371	771	1023	979
1258	1234	1198	1112	970	46	565	1095	580	1150	1213	1134	808	611	1245	1223	718	326	767	692	1058	516	525	793	571	1034	1168	835	925	318	801	1171	1131	41	68	257	20	847	726	1165	1081	1030	337	215	576	1002	273	372	79	21
253	809	685	788	1008	1094	344	567	290	652	109	1015	1132	718	1208	590	737	45	14	81	157	114	712	1264	945	790	868	236	69	371	42	1261	1053	503	575	167	611	40	1191	791	329	235	779	158	37	914	1174	112	1107	860
571	636	953	1180	211	543	783	822	129	240	525	696	96	356	1030	633	1189	879	207	19	910	1205	324	584	611	692	628	943	939	931	993	9	685	1200	153	951	1095	1177	1250	617	684	780	201	658	539	1145	871	501	131	906
1112	649	1065	584	80	1150	1183	1106	307	793	1178	62	722	707	1155	1098	55	939	761	212	868	1193	509	837	353	555	1243	748	565	693	567	313	1237	657	276	598	679	1132	117	818	11	1223	1217	962	523	686	741	769	289	84
848	806	1056	716	1040	305	836	1137	1047	327	106	750	298	126	670	856	329	585	788	1190	41	346	587	1092	854	980	1119	92	635	1028	702	17	800	934	47	656	294	961	649	556	277	334	673	644	76	194	813	700	918	1186
277	91	1257	283	625	1057	791	940	18	871	163	863	1021	364	1018	750	891	63	308	328	571	20	1249	2	748	230	1062	260	1000	81	816	11	971	1114	118	85	28	256	964	113	279	4	1265	578	530	1069	1129	112	1016	501
741	809	24	26	515	634	879	606	861	664	822	355	1093	1087	860	588	560	538	715	763	1159	1212	279	75	574	258	647	692	332	236	108	542	1022	1091	1132	770	1216	1195	172	730	957	98	270	873	1101	344	1004	1107	843	581
14	87	810	59	884	1090	937	147	754	755	1047	666	564	1211	192	566	199	548	526	79	48	784	1084	31	1243	569	183	310	1031	627	591	172	343	541	22	277	689	667	254	504	184	1194	1131	1186	542	1220	805	298	356	948
804	1119	571	803	380	697	1124	1152	65	213	798	996	199	1029	117	1134	1045	883	890	1053	980	1077	5	114	640	695	540	90	686	864	689	381	620	13	36	1260	800	372	608	875	207	835	692	220	271	843	350	840	154	776
187	91	784	100	264	962	107	750	793	358	938	1176	1021	943	1194	767	552	259	1169	858	698	142	923	1050	971	1010	1032	589	90	904	266	592	300	1098	597	165	1165	271	974	989	1015	667	567	223	96	31	327	64	953	614
828	194	1162	887	1107	542	605	669	182	168	150	1232	110	80	372	515	1134	1052	165	1196	661	337	242	26	813	679	784	1198	645	231	861	1202	1222	791	196	1242	980	296	329	939	181	1054	705	1033	553	924	1041	312	747	1144
784	561	854	557	1241	527	517	270	45	615	554	885	311	320	873	305	681	758	613	751	754	62	607	801	629	556	1178	163	994	686	124	1061	303	1166	1054	322	826	997	669	1118	1046	1160	1002	1157	699	703	283	326	884	583
920	1167	518	127	207	632	606	1057	1091	858	1216	891	182	773	156	535	647	149	1151	596	1	816	569	325	733	771	665	1029	797	350	526	232	69	1173	111	815	142	544	718	1134	259	988	1250	789	908	370	372	1181	138	522
928	165	1260	142	7	624	106	285	1246	1089	176	1151	242	1039	1084	978	828	618	163	760	799	270	890	1202	546	60	554	703	353	1047	814	863	1111	77	658	521	1146	581	650	764	642	807	88	352	19	321	343	1048	315	230
333	231	217	68	19	658	941	288	623	1010	1164	151	988	51	309	261	170	1024	927	291	978	213	523	603	60	1056	1038	1066	932	99	593	821	285	787	82	119	516	32	1263	907	29	805	726	310	786	806	46	381	1218	98
1251	316	1235	346	384	51	1107	1084	1122	295	192	644	271	539	611	323	1178	139	779	1230	1097	591	985	203	979	899	7	799	687	1137	542	613	1263	363	884	657	135	988	1194	802	382	671	172	921	521	564	798	75	1139	1204
319	534	379	550	552	894	947	960	149	548	1101	1254	1082	783	142	1063	719	312	646	1022	241	325	658	378	358	320	1256	1089	33	1171	1253	43	549	1240	966	917	196	809	331	875	694	88	308	703	249	580	316	633	321	557
120	1016	1022	729	32	139	261	185	375	340	257	792	655	555	79	1053	1241	666	664	945	314	626	1131	196	180	1056	638	605	827	1143	875	769	41	658	557	12	804	160	299	1172	993	336	234	1041	956	855	843	34	175	1088
644	905	796	286	510	575	736	1250	277	1243	1123	1156	1177	653	1236	974	625	307	985	151	66	242	982	815	740	1210	1164	1207	587	85	290	6	137	45	100	969	134	613	316	315	228	604	64	799	88	622	733	36	864	744
705	980	890	988	594	232	822	361	117	855	39	42	47	581	1006	217	506	918	1088	1174	572	889	249	355	292	367	1215	1226	659	105	37	45	559	532	740	78	793	228	1195	587	817	1192	125	1158	1173	747	763	285	544	318
756	1056	1218	795	710	907	522	534	157	89	560	1086	823	301	525	920	245	1094	167	230	627	43	1140	724	1132	231	1191	1203	1205	588	1090	187	363	344	300	580	220	766	1131	537	611	1150	914	788	509	801	1208	841	698	685
915	135	683	1156	1052	833	1008	1155	965	91	372	125	1051	335	935	29	937	988	1042	38	1192	847	294	327	1209	32	325	1085	97	85	556	1121	258	1168	1037	1104	1077	931	301	1188	137	710	696	229	1178	304	621	1135	865	1244
142	99	506	223	1133	900	945	610	1027	1254	895	218	947	1063	8	620	212	870	800	667	304	1245	690	255	1187	905	276	762	312	535	88	504	107	87	530	522	1158	241	18	1029	585	862	524	1097	796	965	326	758	1240	336
758	379	1241	1089	1193	777	690	1264	304	696	1134	655	89	619	669	620	172	952	569	53	841	141	83	118	1246	327	587	198	60	772	129	1032	1138	203	184	847	711	809	84	889	978	975	836	795	145	139	85	598	71	94
609	1224	1248	1033	1074	15	1016	852	1069	1194	137	1135	685	100	1092	1078	1113	682	377	76	1167	719	916	890	808	751	161	1188	117	583	846	93	56	7	282	592	1207	660	861	294	779	302	686	1148	306	1064	1125	944	342	155
630	1007	1061	744	568	172	530	602	809	106	718	122	1134	219	1145	354	1196	663	734	1167	1118	1002	591	1020	67	116	276	725	857	1037	177	545	349	1249	742	1133	1238	965	990	848	1157	45	661	529	668	966	1242	929	131	894
177	714	1237	933	952	617	145	958	1245	1079	52	16	156	82	1154	6	49	352	1057	195	618	89	936	337	1083	778	757	945	977	307	798	226	192	235	1029	1172	814	350	158	1109	567	1227	1116	917	566	562	808	278	282	224
268	1217	763	44	1110	140	697	207	813	551	1137	873	1063	574	50	871	1177	526	822	1098	223	878	1171	1141	1228	872	254	242	1020	142	937	1025	327	1035	765	230	508	905	169	68	931	648	1159	890	962	754	5	8	525	324
549	610	1162	120	789	1163	96	519	1169	380	315	768	902	802	624	944	546	856	750	817	307	252	19	1180	1070	364	689	1143	1161	62	1047	258	247	31	749	603	81	174	803	18	581	27	305	143	1256	809	1262	968	525	618
727	832	958	317	71	104	658	242	728	1115	682	539	1122	702	303	162	301	153	291	1064	913	57	1057	37	140	287	552	879	1031	1224	53	1029	1241	1262	783	128	47	1079	1050	228	99	111	26	1176	731	373	327	736	322	692
1047	289	558	772	214	638	1112	173	1166	326	350	894	1025	665	1173	56	826	568	724	897	578	515	553	13	579	814	149	1217	677	82	671	193	787	132	594	1219	276	266	308	151	919	1083	147	520	347	362	1090	1170	752	749
284	308	731	213	1115	531	708	825	1215	126	316	882	138	963	1040	895	324	827	1194	563	640	326	930	1137	1148	501	1223	791	1200	116	749	283	220	243	594	549	76	55	823	678	941	168	1141	687	692	1162	25	344	840	172
1068	114	347	741	852	46	261	696	1161	752	28	851	992	1222	311	1172	75	565	877	819	176	579	168	41	264	110	516	1217	277	677	588	528	655	704	21	978	890	1181	185	1080	49	20	244	905	645	167	55	1137	140	1190
55	307	62	1182	1242	556	561	756	975	197	659	9	1255	242	45	613	1101	702	519	381	950	353	925	264	921	1120	766	1085	1207	1016	1220	172	815	323	159	657	85	1000	176	880	516	47	592	553	655	1045	184	12	217	1211
315	1090	1079	236	109	785	916	217	893	165	656	70	1112	676	160	895	280	721	1089	838	1048	1118	701	1150	1243	925	265	117	954	763	864	1194	378	547	685	546	146	607	519	780	753	1189	543	312	876	596	185	147	1137	896
1249	106	22	200	1123	934	384	1034	350	848	990	267	315	663	1240	1134	902	871	96	626	560	183	289	326	1255	30	379	1115	987	137	972	1106	248	1025	578	1199	1011	1087	262	527	17	537	1224	697	910	916	18	363	89	850
512	754	346	1180	229	905	763	522	1158	1221	1071	527	47	201	964	1181	32	33	206	641	8	919	891	1213	1094	813	608	293	230	800	966	897	838	544	552	199	1135	591	59	238	675	703	543	1038	84	583	1041	785	154	108
157	1190	655	948	963	224	336	700	290	992	562	78	785	837	1125	684	301	18	1150	1033	969	664	990	663	854	1231	373	355	1016	112	1235	166	251	666	107	755	855	1223	970	593	1233	594	989	1056	1225	778	994	103	791	329
3	539	1136	585	617	950	984	1015	629	1097	1087	1135	220	777	598	611	188	358	557	193	780	685	1191	678	171	937	549	1073	615	225	210	980	657	271	600	281	963	1000	165	754	1137	609	772	596	1164	367	153	532	808	975
1226	681	843	76	374	342	1236	347	202	756	659	561	797	1025	642	1190	546	537	691	265	993	536	621	904	278	1109	504	1206	223	519	640	833	834	313	104	815	712	218	184	810	761	1037	378	979	798	197	1176	257	1050	24
364	110	346	725	713	1100	917	523	987	723	890	650	1167	695	669	886	767	911	595	1031	342	1033	699	870	120	1071	996	802	982	885	616	784	38	731	1146	1010	1223	1194	1204	833	374	1151	942	853	1026	1112	775	331	677	845
622	196	1248	565	1180	1178	569	203	93	852	821	869	1105	940	643	323	223	271	792	787	1068	791	650	1101	1045	150	1132	922	1107	127	1082	931	864	658	522	109	1129	308	1098	637	1221	350	641	166	320	657	1222	215	82	1210
868	265	1077	1081	747	627	573	972	1204	254	1177	931	1112	947	21	334	281	516	1111	1196	506	1166	1193	62	151	250	938	867	52	1182	383	382	218	907	970	246	1084	976	800	305	326	818	1082	767	100	621	964	608	1043	798
545	1085	660	1133	514	127	1220	119	651	1255	229	505	1209	855	1098	101	70	539	687	1223	534	1060	162	333	1145	111	203	872	869	562	95	273	1173	1174	315	1198	334	604	927	730	181	71	1075	299	703	1112	813	1154	250	875
987	978	684	892	1251	1095	640	114	557	722	1206	1112	301	569	633	161	200	1052	368	1036	45	953	298	1248	535	133	994	349	635	946	721	643	815	1201	798	583	1007	871	882	274	116	612	1089	577	511	238	593	536	1021	1169
309	776	43	76	1192	686	377	1004	926	864	703	810	1075	24	147	697	737	14	348	1165	353	915	761	720	992	535	880	624	718	186	101	538	156	734	763	1219	912	732	336	759	255	193	11	701	315	1167	1224	248	63	93
1168	1215	1166	1209	810	1080	851	562	71	527	1153	638	925	910	1184	149	139	597	589	1114	1257	1063	932	266	103	871	2	346	1021	1210	832	798	26	734	308	68	301	1259	942	705	215	289	886	304	65	323	208	737	86	855
834	783	645	557	925	1254	990	791	17	584	1029	1250	88	1185	824	872	238	8	198	509	1226	1148	1071	582	363	305	171	748	727	857	539	148	1258	704	563	889	211	804	27	701	700	307	605	723	271	155	161	1245	716	1049
779	512	1068	172	592	634	1155	1119	843	565	729	104	947	1209	811	83	356	238	747	665	613	754	203	555	164	518	879	793	271	82	557	154	935	810	988	315	1249	377	231	1150	827	1015	837	1194	966	946	1142	663	211	1058
257	743	54	620	741	590	950	559	350	850	994	809	272	541	969	857	997	949	929	307	1094	707	867	579	1256	1174	330	305	181	1128	516	1159	1138	1202	641	511	940	1020	39	569	754	693	1000	65	531	1187	617	59	513	1217
33	642	957	1118	879	42	739	784	206	204	713	561	624	903	1002	926	1123	205	968	138	256	731	523	679	1248	3	180	1151	125	707	1124	1046	1261	1106	1143	25	834	106	203	634	798	686	217	788	93	1256	241	991	1210	578
338	1035	535	16	643	1041	783	1201	1255	83	996	184	44	1245	594	54	89	1055	271	1143	97	290	88	932	572	301	230	800	587	203	788	14	240	743	1030	705	709	131	916	919	1174	1048	226	904	1047	1146	29	246	1020	23
891	1207	506	111	744	551	748	507	1257	1022	680	2	48	278	817	313	516	249	67	609	334	612	758	1091	692	616	380	716	939	1038	146	261	587	191	576	591	310	1190	1134	216	834	859	623	729	259	1004	141	959	566	713
250	739	975	1015	238	1181	793	277	695	190	266	509	1035	547	801	168	513	214	751	774	114	554	679	3	788	855	259	996	92	930	328	101	7	903	1251	697	795	851	803	1008	1067	543	867	977	215	154	811	341	113	1037
197	1145	1024	1098	64	714	527	907	49	66	531	374	370	44	579	533	580	644	220	125	596	821	1142	187	698	1020	1195	167	1033	1104	972	555	989	711	941	745	1179	328	219	722	565	668	914	653	1236	508	665	163	1155	367
176	170	640	637	1264	292	775	808	860	537	866	78	143	510	242	48	815	501	200	822	900	1086	364	211	771	824	320	58	1211	543	611	51	178	1138	693	679	875	1023	245	670	1248	726	1107	339	672	707	1079	340	675	303
1191	742	1110	992	766	16	105	802	18	1049	73	764	12	1107	771	238	384	1017	683	1150	279	298	619	242	634	1202	282	115	576	140	135	305	724	722	1026	670	1167	137	1208	285	566	957	653	779	781	1177	1046	984	628	714
274	148	764	17	1223	617	1100	1097	980	958	577	319	1183	700	1117	1179	44	969	1105	272	908	1059	645	21	75	1182	1186	776	634	845	532	1193	1049	1067	624	558	300	53	852	143	1122	1089	1191	1203	897	803	967	565	299	1262
928	1225	984	112	41	1212	733	293	171	517	985	1097	689	857	275	522	318	654	592	5	560	198	627	9	1150	185	950	787	1000	1100	1230	375	206	608	28	1113	723	946	1107	545	1082	535	827	783	337	636	209	810	1089	777
69	1251	188	1142	743	551	942	1103	661	35	104	359	256	1016	322	1152	1260	1002	686	20	276	1217	604	1130	644	248	729	319	1001	638	916	1246	1051	1076	755	218	1159	158	1082	971	615	1162	268	653	1018	997	88	548	50	735
1035	660	1030	638	885	1072	769	209	1170	34	119	292	772	254	1157	991	531	1221	170	222	1141	50	598	267	948	560	592	1177	767	926	11	1068	1142	259	678	138	384	572	719	256	1239	313	1176	105	1105	1091	1134	993	115	1258
63	833	945	566	17	244	725	867	1235	594	227	871	329	367	644	170	218	1050	1196	976	1241	31	233	1058	1095	81	744	360	222	702	600	35	818	1015	741	592	860	116	13	52	1244	1222	1191	1107	1164	1008	662	813	354	890
335	1197	908	94	609	198	822	1110	731	857	339	120	247	1081	996	1043	924	566	318	1113	994	1070	43	1009	525	615	1008	1037	347	271	263	4	346	852	1002	1203	1154	663	1077	607	1215	18	200	807	853	1035	521	580	837	16
6	92	74	621	967	127	782	1142	1090	154	70	573	1057	144	795	630	1072	762	211	278	275	515	992	514	29	194	903	934	372	1097	862	195	577	705	11	345	331	952	974	1068	1039	104	841	3	885	96	775	1030	1117	295
144	940	333	200	833	818	721	292	912	783	1059	1132	541	3	987	270	90	1172	318	768	220	339	1164	147	697	904	1010	642	272	34	549	1152	738	567	251	1098	683	285	14	531	625	975	782	96	248	616	257	1046	839	212
268	161	661	873	1149	818	46	614	329	1036	855	849	810	708	228	539	843	1158	95	129	631	1021	893	848	542	214	1067	1152	834	518	947	78	1163	674	60	599	356	179	1187	283	1143	53	1164	1008	171	773	99	586	785	829
1044	108	824	1049	1135	158	361	560	999	527	72	533	90	817	872	230	1113	1110	1193	289	702	293	551	988	113	186	208	924	843	653	298	319	1068	218	337	599	1177	1254	1151	938	960	265	1162	881	148	264	1022	1203	313	295
170	605	506	289	190	579	125	984	722	959	87	538	1171	635	64	1062	1161	112	316	110	95	114	594	340	1264	269	1145	903	1215	197	16	86	158	947	14	964	264	153	71	930	1114	986	689	871	1219	647	152	1196	1192	91
523	796	717	574	990	856	80	824	595	552	741	645	792	347	868	958	9	79	592	903	783	737	858	1200	628	611	1173	978	1159	1147	642	1082	363	660	1040	908	822	631	283	1103	559	1104	1027	50	827	1124	92	819	8	135
1223	375	252	718	91	377	1183	766	961	678	1207	364	919	1217	250	90	706	849	162	957	640	928	1139	1048	1055	185	554	988	1004	833	746	802	177	612	1228	1107	517	372	889	137	63	9	762	189	637	271	303	1049	26	370
1261	736	33	709	1	178	1167	881	119	555	307	311	1102	309	1021	234	626	903	572	780	322	1170	48	325	136	241	507	80	312	268	294	897	1232	1137	1163	699	101	602	1093	958	1150	320	1105	896	1129	1044	259	828	804	627
684	653	675	554	643	1193	525	159	579	787	1035	973	1245	1034	817	996	834	1181	943	1031	698	540	1144	369	509	691	974	708	46	198	151	1050	936	1029	200	332	176	149	146	1108	874	383	515	552	1015	863	673	228	41	1247
911	829	692	1237	648	91	53	900	364	1144	1109	1107	9	220	97	728	1136	568	52	1074	71	618	111	613	523	98	718	338	1056	887	299	297	118	45	839	576	1163	243	629	24	930	1146	144	249	573	531	764	784	1166	1225
803	1242	1194	219	1246	613	631	611	116	759	629	1264	1141	715	1110	816	944	941	1192	122	228	840	845	525	884	162	312	645	1221	169	199	1153	509	337	1048	180	856	1151	106	368	817	1193	707	369	1211	757	1043	983	793	362
1221	634	757	680	619	342	23	826	829	795	97	1137	790	177	239	62	1148	334	257	206	937	345	859	42	1002	583	1044	748	275	702	326	56	772	1073	1016	1071	1197	1033	523	187	1084	71	356	14	365	298	309	952	123	83
217	547	555	1044	57	813	116	246	259	190	804	851	923	588	1017	1182	139	122	695	832	339	374	165	1171	501	368	1193	886	732	266	746	33	24	598	309	1082	342	43	887	213	687	973	546	906	1191	135	819	284	508	525
203	220	46	327	156	97	837	514	1068	645	251	527	317	612	185	70	811	943	291	6	104	1156	1089	352	655	1228	313	334	1221	580	594	1054	218	69	1236	1175	802	528	840	835	202	885	735	850	1115	1058	839	336	115	722
862	772	133	871	1248	1140	837	327	601	79	521	695	334	549	326	69	509	993	796	956	1059	279	508	649	1242	1258	1020	1120	973	1138	1010	126	1172	1155	10	580	119	577	512	832	88	570	995	1065	699	658	532	881	1047	1066
847	536	1062	297	514	260	1214	298	761	995	800	309	652	827	243	858	296	1253	138	214	814	280	1114	1065	868	526	38	7	727	12	245	938	773	898	932	128	1130	358	257	784	1207	193	1006	711	510	871	960	728	1041	1240
373	85	231	196	607	1218	544	255	313	32	825	11	1145	163	1140	717	282	1146	1057	46	262	1264	348	1	81	967	324	1064	546	632	848	968	875	223	299	96	360	83	1087	1072	79	741	774	38	221	719	372	1126	911	158
1235	316	1143	158	357	525	119	591	1140	822	599	1088	826	885	1129	1094	785	992	1110	335	707	950	637	546	565	211	683	14	1147	296	109	1169	293	342	1190	770	12	532	791	597	368	156	750	284	1007	698	942	611	307	275
1251	1182	770	257	1191	346	781	1002	896	646	796	975	550	1078	876	956	532	1223	620	593	1128	618	1084	923	155	99	316	202	1109	809	706	228	560	74	1024	596	810	355	1230	841	1147	295	719	1214	1245	1030	565	112	672	909
1230	868	92	75	842	948	168	1061	1185	171	892	1144	1158	1172	1173	161	970	620	960	826	833	1098	1198	1127	279	215	352	180	159	227	313	221	645	797	870	971	1073	760	818	52	1125	123	295	762	1106	942	115	8	1119	1196
1233	532	70	151	1122	30	755	600	897	978	350	278	556	986	226	891	1152	253	548	762	58	1232	233	346	50	240	714	42	1219	342	1020	911	1044	1260	179	24	1084	1183	939	1143	323	316	1076	68	697	956	1098	1079	937	785
608	953	1116	806	951	1190	311	810	1139	157	1145	587	1228	1006	114	615	264	754	533	309	1083	851	289	1256	722	970	1149	325	864	972	328	527	1118	1152	916	1047	922	686	768	886	149	1263	38	323	884	591	88	814	1251	589
605	982	1145	1002	910	798	1191	23	681	69	1233	33	744	9	1125	311	704	814	825	1203	865	1053	1037	841	730	164	87	231	532	938	1027	949	503	130	1256	146	818	623	613	261	929	667	263	4	1050	771	592	1061	224	976
562	129	204	513	1037	810	797	1054	605	952	541	11	756	41	125	284	745	991	680	1157	867	291	1265	524	1154	792	1169	28	895	1069	32	40	1142	383	259	105	1196	13	1029	215	613	638	1239	647	694	1223	355	509	108	847
1074	308	1196	66	103	918	261	608	1132	1247	753	611	1055	701	277	784	601	873	1175	693	1138	553	943	187	34	717	613	100	846	612	96	879	1179	889	564	878	554	375	1253	55	162	268	1182	902	288	1041	507	786	684	1058
920	1152	872	26	1255	973	985	703	1172	338	879	864	939	1182	578	549	964	361	1055	825	601	254	970	508	1080	108	795	64	888	885	228	268	116	1165	809	659	701	96	672	179	1024	1008	208	279	323	924	584	183	723	801
190	364	1227	115	695	353	951	138	122	1229	277	147	762	378	213	317	1130	1232	301	544	562	574	1170	281	1129	760	1117	248	555	580	794	181	756	39	183	160	1158	635	669	62	1116	997	1256	597	646	249	1262	1010	785	931
954	956	44	344	329	88	973	6	539	930	1103	321	179	843	1059	52	1165	1033	880	293	890	1110	641	1129	1055	651	318	113	1036	692	953	982	650	698	243	182	744	523	303	13	150	1070	797	866	37	312	773	227	221	138
108	665	714	110	527	1101	1145	994	887	365	632	690	810	1051	631	282	373	1034	942	1255	1261	700	284	1104	329	1146	1233	1006	338	660	1044	79	1020	981	580	739	85	1059	51	162	1126	1061	861	930	1032	540	749	1224	718	1244
245	733	583	366	543	1180	906	966	907	821	634	699	382	703	841	1066	845	656	770	819	597	577	84	1139	282	514	786	576	653	672	1069	1209	167	98	964	1120	890	1197	918	1132	660	608	39	509	1195	262	63	721	946	368
591	949	554	292	168	655	538	112	828	617	967	91	932	198	1037	359	603	131	271	43	155	583	1168	902	906	1231	40	750	1046	540	185	342	771	679	883	585	806	220	1006	18	1129	726	763	140	1011	1176	253	1245	829	126
589	784	203	1232	159	49	1199	554	964	1049	1076	1087	1070	1152	677	1034	155	517	1026	610	620	131	1164	194	1066	896	356	337	736	1223	307	139	1116	98	1046	285	536	890	101	816	562	1143	705	1188	1201	627	368	933	52	935
868	190	165	885	1241	636	1042	359	1100	226	25	349	370	1249	265	753	619	360	605	1231	709	113	160	973	642	238	507	381	229	1191	591	84	1070	331	843	1215	737	738	323	708	735	266	986	18	817	1121	1251	274	691	333
875	939	926	684	1185	216	1121	289	1264	1030	163	964	382	1112	925	59	297	510	1021	844	316	742	932	135	973	26	262	843	966	824	755	369	251	534	882	1108	86	690	1052	594	930	1011	541	805	934	33	1090	1049	544	513
1101	1249	670	1142	1065	1233	916	1179	1041	1097	1172	369	213	99	977	259	1108	276	117	831	951	978	7	936	60	847	24	1060	1117	136	901	1178	534	1235	769	1102	960	38	1214	912	4	102	5	242	900	244	1009	371	1050	256
665	301	1215	867	1264	732	562	555	533	230	1033	154	661	1007	671	686	578	608	644	1141	1205	840	695	568	939	693	635	968	164	157	64	147	869	160	1077	911	700	676	321	818	48	543	565	525	772	257	337	1146	702	1232
1007	1176	982	748	1075	288	344	1241	622	935	1071	1044	981	587	208	1192	20	631	533	228	1125	100	720	760	825	1160	282	36	1167	166	303	1196	143	69	712	1081	157	294	815	1062	130	226	837	1163	1235	96	1022	908	833	1246
279	3	188	216	38	125	575	147	1202	1032	1145	504	810	1231	922	837	1023	1162	170	347	1193	888	910	836	933	1258	348	883	102	1199	757	1239	254	568	1029	748	84	617	608	319	1205	842	330	565	694	557	562	984	926	1040
1002	1069	851	960	1117	130	778	523	665	1082	51	1037	327	1063	985	906	988	861	533	917	856	640	93	607	172	122	29	1026	892	374	145	977	718	971	542	996	594	849	332	840	1114	304	1249	1178	633	593	1166	642	1187	1108
1224	811	971	925	599	714	1094	1022	276	700	63	1261	1024	855	149	37	325	1230	119	239	550	796	758	890	671	191	1050	775	815	172	533	943	1132	918	1103	978	870	1036	898	1118	1021	1130	247	860	543	354	161	1171	298	704
100	663	340	704	9	166	1172	945	717	343	858	634	530	1069	815	357	1167	572	35	372	826	128	294	671	598	304	579	796	832	555	700	899	948	601	264	637	1129	1021	115	89	516	1261	737	1055	976	352	1263	851	55	152
91	86	656	201	1226	131	148	1261	712	741	519	821	670	1045	1141	779	951	584	1116	724	186	544	63	1215	742	198	709	976	679	918	622	1109	766	777	1092	160	792	1127	698	871	116	681	914	1036	881	206	1068	925	979	872
1111	243	1151	1179	1046	534	858	972	25	1109	240	516	229	270	697	1255	982	1071	182	906	910	927	993	975	322	83	754	1068	355	973	766	147	35	1253	800	709	278	370	155	359	556	937	193	632	218	248	917	363	362	874
962	61	933	650	71	527	660	531	534	624	1240	636	715	222	25	1099	1101	695	966	645	886	672	774	1180	114	675	845	1128	64	717	755	1213	689	98	1263	1037	969	875	62	872	1241	203	242	290	1074	1006	1081	996	149	722
952	324	1244	348	651	682	578	749	1022	758	791	253	141	605	328	746	117	946	1008	506	1215	980	1201	98	1065	900	37	796	650	1115	323	697	280	724	524	839	1093	838	995	1050	794	598	789	833	629	795	8	564	853	1069
63	35	307	1056	132	985	161	569	16	1258	84	732	995	229	316	125	24	572	1089	1007	313	658	963	250	501	1198	1221	532	845	1230	19	139	358	849	1193	1133	933	504	805	917	965	1174	338	1077	303	782	870	707	1102	826
1261	334	330	702	221	504	798	1047	982	805	832	797	228	1031	1222	176	202	629	806	699	1051	1019	1263	623	608	794	283	1038	949	179	801	105	591	780	1203	136	96	896	549	1265	1113	668	766	995	788	25	1129	637	203	1141
812	91	524	248	928	1075	260	978	281	41	1244	597	980	826	542	136	781	1201	544	540	1049	198	134	757	1015	1052	66	279	366	296	126	985	105	283	1146	787	201	1187	76	653	694	116	1180	157	1028	298	310	929	329	695
742	828	718	1000	1244	865	927	632	183	1112	174	619	200	1060	84	313	1224	1084	287	873	663	306	909	229	906	275	1172	901	1053	1197	150	634	148	197	867	1243	358	982	969	235	1078	555	783	368	143	190	1240	1159	752	1098
159	673	793	863	573	255	1055	47	661	724	1190	45	512	360	902	969	1122	503	1114	277	944	3	588	752	1150	88	1120	1011	95	569	1034	170	982	269	248	1133	1153	887	1175	868	1189	722	1143	976	226	1116	705	1262	858	357
1196	893	1139	1158	1059	219	1007	883	1199	102	914	559	725	269	1233	977	792	707	782	1134	809	671	660	537	889	920	754	554	346	799	777	711	1262	235	333	373	1130	119	1095	277	258	1154	924	651	833	138	173	1046	1039	361
889	804	574	340	855	999	781	508	1040	945	872	750	325	1155	1098	646	895	1138	636	1147	284	654	1258	907	207	768	1194	1201	570	919	575	814	381	769	657	109	1186	635	316	1023	759	166	261	930	963	267	588	1092	320	563
61	231	771	1091	924	328	235	28	104	79	589	99	875	1017	2	30	1154	1084	611	112	318	135	595	315	183	37	741	1156	783	594	56	1191	1189	1176	1261	34	15	173	40	781	905	1138	1151	670	779	946	137	45	1152	345
271	1119	566	638	321	1189	73	816	969	814	598	920	7	742	909	62	178	45	503	351	297	854	383	1172	1036	868	1193	1239	1012	778	535	614	979	1181	27	619	315	92	1048	867	885	1110	1241	24	244	1112	134	717	161	231
1222	656	269	1120	142	1228	897	613	251	608	549	352	554	209	597	924	1013	710	1135	72	741	1223	1215	905	626	156	22	1071	695	1014	59	552	802	183	572	169	1150	73	268	264	1110	381	188	70	1099	218	207	713	941	889
20	798	977	853	374	1008	959	367	287	196	280	1100	1011	946	40	556	579	559	96	635	547	965	875	837	116	553	1140	158	763	1032	697	527	528	133	1125	1228	1004	757	288	813	227	564	1124	187	217	818	626	137	148	1227
887	519	1070	1200	1066	185	834	205	1072	1262	956	106	617	133	502	1104	573	250	637	778	1242	567	1017	92	525	149	535	1205	679	223	955	375	709	196	975	800	278	601	117	1014	1038	990	752	914	1056	803	58	1154	1048	796
85	353	1232	1085	924	349	839	584	990	1244	993	978	602	1201	1110	591	670	626	323	599	1158	1057	633	931	501	904	201	348	781	955	1036	1150	52	774	1024	1051	1019	724	709	1106	951	1088	131	1254	1091	1193	720	537	548	288
856	220	302	653	124	544	295	1045	40	325	1129	822	61	1000	297	935	574	95	311	545	550	661	1072	204	1255	715	672	886	169	310	1116	298	912	844	122	134	236	707	1002	1190	205	742	920	1117	702	301	726	505	1221	881
1142	1172	859	264	166	149	55	367	1219	677	1083	863	279	1136	804	605	336	310	163	206	736	101	967	937	798	1126	1168	959	1052	757	805	250	48	1177	1011	194	131	1044	1040	801	985	554	730	175	1048	1039	547	886	99	625
166	360	693	638	1128	509	1240	261	739	11	653	858	1202	1002	730	726	152	211	545	581	1121	1060	794	913	569	263	767	146	531	1239	993	1032	505	707	197	370	962	158	971	1004	31	751	1100	1203	911	225	742	878	244	576
160	141	820	574	1169	1140	1061	316	716	606	1120	890	221	534	1036	595	838	764	251	525	827	120	305	83	720	725	776	1251	72	1202	55	620	638	900	722	707	975	909	274	1011	749	1093	1221	124	946	996	1068	22	508	664
1146	635	1102	85	231	1020	543	1045	245	1002	205	365	84	222	947	683	1151	22	34	169	352	710	686	1154	624	299	584	521	672	1239	559	620	868	276	570	113	1033	766	45	254	756	1174	96	335	344	1076	229	1061	1014	1031
887	607	1109	86	55	1002	1027	1095	117	795	261	1155	614	210	511	559	1040	1130	1208	1072	805	5	1084	989	789	523	1214	70	159	132	329	120	896	1170	900	844	522	1210	228	59	992	1098	204	1024	828	951	1077	537	1221	1013
194	115	790	248	292	143	1206	537	89	1123	1156	93	2	1263	582	62	1114	1201	1010	1265	924	939	239	101	76	34	119	1101	220	170	1088	50	260	1158	892	705	586	515	560	210	270	1227	1000	256	316	28	126	1111	624	56
377	518	253	138	540	256	48	503	880	822	806	772	355	225	97	605	220	308	1068	1018	730	158	1217	727	1081	962	313	561	930	1137	33	611	874	900	257	938	1208	305	1233	758	860	1154	279	1065	852	546	604	750	343	747
986	1032	250	810	563	597	906	209	291	679	27	1208	1242	856	1134	593	863	969	622	818	850	710	65	310	676	239	1239	168	107	678	689	509	835	882	885	709	302	342	855	595	45	255	4	247	578	195	227	158	96	636
715	862	68	1078	92	1129	230	712	684	49	146	1013	38	675	93	331	1088	1055	82	1226	694	123	1187	931	87	1228	185	377	672	1218	1173	229	692	732	767	721	950	838	671	1253	84	686	709	713	39	834	1222	1097	582	664
512	836	627	112	55	159	854	541	259	1033	1199	1050	866	291	1150	1221	105	783	363	373	127	1167	823	559	782	604	731	878	913	741	1127	947	1208	1139	86	567	211	331	96	1236	876	789	1262	727	980	280	633	1158	257	9
1246	869	1208	995	15	259	768	538	885	188	4	909	636	1225	954	936	509	711	567	84	1078	1060	153	944	213	575	658	368	108	1120	173	735	942	1	730	121	1139	1046	806	608	719	553	360	366	779	649	1118	101	729	570
1055	69	666	291	593	373	943	137	905	856	969	1165	1237	354	280	164	60	189	865	1021	361	923	999	859	204	1007	705	743	260	846	1160	377	5	795	227	858	965	501	96	652	1079	62	522	347	1110	28	1046	594	1260	203
99	599	1160	552	619	817	908	1130	758	593	755	706	601	87	313	3	74	1252	562	1073	80	1114	1135	1124	889	1057	922	353	1037	170	1161	1243	1170	1248	1121	637	859	11	1013	1061	1129	503	941	994	898	772	120	1095	4	271
89	753	1262	277	1242	616	1006	308	1115	1179	1263	973	555	221	1194	139	36	1252	68	127	806	556	917	1161	1127	977	334	901	20	249	787	247	890	1083	847	281	863	719	1192	838	165	35	244	22	360	330	343	625	634	963
672	577	744	1185	151	61	660	767	260	184	585	1263	67	765	543	1136	835	1159	143	1058	755	1179	828	812	784	190	545	864	988	519	380	113	979	538	353	325	887	1203	1125	1175	319	1234	1193	246	829	1131	301	926	1138	941
216	560	584	1219	350	323	48	948	665	522	46	1239	132	530	919	911	130	83	706	734	68	694	1210	739	362	1191	221	961	333	905	4	171	765	115	1123	960	605	175	930	1202	368	996	1197	620	321	17	835	810	886	895
685	256	1155	349	857	635	1199	236	49	60	1000	824	33	643	91	95	678	647	712	902	1039	303	139	1205	320	934	20	112	271	190	14	1084	188	672	187	166	641	124	1223	718	1134	201	373	664	962	1171	733	233	836	1054
809	279	629	996	652	743	205	696	173	1068	69	375	1002	4	66	797	171	1006	975	679	908	845	831	672	626	1024	159	1108	1086	8	534	988	526	361	642	520	971	266	802	1091	330	701	1197	83	1178	350	1179	564	48	343
632	284	567	1052	711	867	928	847	320	527	843	1085	189	41	59	710	303	63	1079	379	791	1073	73	1252	43	826	371	76	608	882	1122	914	1131	599	888	1136	1194	828	905	1066	616	1067	309	508	1173	750	812	1107	961	666
280	533	732	318	223	305	130	261	362	1181	815	1259	954	539	688	887	511	273	136	848	281	801	543	1104	749	915	23	375	12	607	712	352	1131	656	1075	183	669	909	160	836	1182	1	665	981	1152	791	208	850	288	678
733	799	544	712	1131	614	853	262	560	246	892	629	64	708	808	983	208	1215	1244	34	657	874	163	21	954	980	1147	261	613	89	77	950	961	880	583	1028	257	867	830	932	584	369	303	565	814	249	1052	501	537	805
1253	905	830	507	810	108	207	323	1013	184	746	650	634	92	49	977	317	694	61	112	177	1197	824	1244	886	107	1231	95	21	648	1151	1017	582	202	196	3	24	691	1168	752	535	795	519	1066	1211	624	915	565	149	892
559	897	551	1187	744	615	216	568	1012	836	590	522	369	517	571	1161	105	334	304	1222	247	1175	169	1164	1241	327	238	1013	112	973	962	30	643	163	28	801	859	1100	1066	233	938	1067	531	1160	4	885	346	372	940	512
737	1115	579	268	33	316	610	1102	715	513	522	1032	568	534	334	1110	546	357	356	210	1246	804	247	852	863	922	266	805	1222	637	1084	970	71	1028	179	1145	32	169	166	362	644	296	853	878	1200	781	1160	883	528	66
1116	516	975	948	821	999	882	954	973	1146	1226	841	249	901	38	323	1154	1010	937	1162	807	978	665	298	1001	1104	690	1186	233	932	530	1245	1018	962	828	1073	1147	861	23	507	379	1113	158	951	141	526	671	1179	991	812
179	692	817	58	602	51	129	824	263	917	862	284	243	962	1220	170	1154	223	1210	907	182	353	382	702	1082	270	596	250	579	302	786	1057	198	617	63	206	335	981	364	1217	1159	1048	815	708	859	558	279	573	84	590
1118	760	352	1220	312	1072	737	538	1061	620	1100	840	368	911	838	1212	179	187	951	1240	571	1167	1197	695	706	1046	149	958	1192	1181	652	519	1122	1256	229	561	237	1056	827	526	816	916	753	910	276	803	208	772	801	719
1056	976	1125	1177	1047	278	758	1183	1239	249	749	1162	304	565	578	951	851	823	378	255	799	974	660	279	314	243	682	1140	101	1181	365	356	963	791	592	120	546	337	297	885	574	953	288	990	721	1242	1234	560	541	1152
525	646	1042	644	57	923	1161	341	969	1244	654	1115	804	505	787	1037	312	1245	301	981	722	677	1148	183	903	72	655	555	1238	618	225	878	741	105	788	716	691	753	87	649	931	606	125	1234	581	889	131	29	588	347
1181	812	243	295	577	501	308	25	134	1164	1133	677	566	732	653	212	24	211	310	909	220	1217	823	299	65	1051	600	659	10	340	705	796	512	664	356	840	620	694	714	304	1038	1180	569	763	712	62	671	1254	1264	814
13	992	816	728	221	120	80	1046	20	974	1256	998	560	1183	1225	503	760	217	1251	9	1141	357	689	837	328	836	1053	787	988	1153	1252	1120	307	304	583	729	866	934	1231	11	5	712	91	657	1100	847	1244	584	270	1136
1108	596	118	816	623	322	1027	89	964	1204	307	535	835	258	739	249	751	1117	107	280	1126	1159	251	240	361	1154	940	802	1136	895	746	170	137	803	1203	890	314	342	271	590	1208	1202	1230	317	185	338	529	380	652	1225
681	174	1133	589	511	603	37	634	1089	56	158	948	1082	849	726	946	509	284	1188	750	1079	1227	773	628	672	975	705	801	1138	1241	183	1056	69	950	1107	758	723	327	992	644	96	728	876	778	1006	846	91	117	763	362
48	875	876	259	576	668	843	827	986	930	1257	602	564	41	223	1184	1223	999	593	1226	863	1245	943	673	773	1232	671	1061	972	213	1188	199	1085	338	149	579	1197	29	806	1253	1256	225	1239	766	351	1161	1243	94	1199	60
661	981	1121	325	755	92	168	938	1221	533	1207	89	601	685	1265	329	260	1038	561	46	604	356	338	681	757	1132	178	1172	1186	233	607	718	125	880	923	990	600	242	776	516	912	1192	5	379	1258	769	968	955	620	44
708	210	817	367	969	697	683	626	56	934	259	519	302	605	1169	687	154	13	776	2	129	31	760	788	1160	1163	217	181	815	345	957	317	1087	1178	887	738	193	997	960	941	1106	1237	613	555	1051	754	182	215	898	7
194	572	791	932	999	942	548	526	565	519	1016	259	1208	611	255	1032	1140	236	573	722	4	950	735	1018	588	956	772	58	377	881	821	559	897	45	265	1077	933	938	43	929	655	788	844	334	913	625	107	993	1002	319
647	1031	259	1028	912	710	952	637	596	959	239	656	384	96	523	323	15	559	212	348	681	1145	972	850	844	847	550	122	584	956	270	1056	1022	724	1047	790	162	370	39	49	673	958	745	1092	915	575	530	8	209	86
180	1205	781	846	993	849	370	520	84	1119	19	28	695	592	74	1219	998	199	809	948	790	940	769	672	916	161	214	986	150	670	536	1187	1067	905	203	1114	21	114	100	985	42	820	711	1007	239	1167	1011	814	1131	1080
774	827	918	811	167	149	318	514	862	136	1089	337	1149	169	1097	1226	1069	900	234	180	1213	813	304	1180	1204	294	746	1033	1067	13	1098	937	854	857	300	1188	534	17	367	83	161	902	654	732	1177	155	5	204	563	1085
195	322	620	210	362	660	905	744	1142	938	948	623	512	768	595	1210	1067	625	597	70	1245	923	914	824	827	297	1028	1116	127	200	187	600	647	144	632	880	1124	571	355	946	354	82	384	1163	37	310	557	812	64	630
547	788	1188	732	577	54	259	1125	299	302	950	902	963	762	361	906	559	1209	1148	51	750	795	528	1032	268	236	1057	1138	216	55	228	687	1109	1056	819	1265	11	287	159	1010	630	220	1206	115	610	551	1144	42	800	859
313	1177	67	55	1176	530	1009	1145	108	292	570	703	361	356	162	904	644	1094	993	791	41	1165	694	380	855	1187	1170	1084	537	365	148	1188	296	206	282	270	280	57	833	707	173	73	652	911	837	903	829	367	1265	597
1149	987	555	309	891	605	242	869	735	809	1059	61	993	135	633	182	20	826	896	273	709	197	603	920	907	565	887	134	202	1113	227	92	761	1179	1248	590	903	1015	646	670	632	1073	602	1012	579	597	743	938	980	1138
648	1110	863	127	1141	203	603	1186	660	319	369	981	35	92	70	237	1057	59	320	932	738	533	1160	14	995	333	1070	1265	81	8	1129	1203	910	979	1021	904	899	317	730	368	53	179	640	906	1069	1225	812	948	802	1035
287	1120	555	1240	1015	593	909	1151	231	958	828	3	681	374	69	606	185	367	646	13	86	1077	667	108	956	941	890	209	1164	1065	742	119	1184	842	1002	120	1186	674	166	1187	178	1237	918	1224	543	525	993	1238	576	111
1254	548	139	1059	755	69	536	766	765	1216	243	145	880	281	551	858	823	783	601	615	182	1068	186	801	89	582	63	1220	526	40	968	892	1225	1183	830	183	625	911	843	361	265	335	220	704	127	168	595	818	192	915
118	974	378	236	797	1112	1249	972	1032	322	344	743	708	21	1157	100	199	622	1215	171	513	1092	1172	913	153	1030	149	126	117	244	321	198	820	1018	1116	1091	784	914	1052	298	98	250	90	120	1095	116	364	1073	667	1140
137	834	945	1029	369	850	177	723	535	49	1080	1216	1125	77	930	93	67	1255	1102	50	821	1043	514	112	524	1048	382	228	329	62	1212	4	1066	1024	803	313	1188	263	544	343	21	1159	14	80	1008	1235	705	1263	947	1073
288	700	541	859	1245	1252	872	220	879	73	1130	600	584	1025	1071	231	817	1002	1053	653	1171	640	970	295	905	953	548	18	806	219	1052	836	1225	648	1120	1056	147	848	54	623	1014	682	1019	697	65	318	1059	876	949	356
640	250	254	1253	1065	277	1261	855	1113	84	797	113	820	626	1069	848	947	1248	279	843	38	337	727	624	958	1066	847	31	888	521	171	984	666	1079	326	173	596	1068	925	1019	290	1046	1179	1218	747	967	634	765	91	16
956	719	932	618	767	624	60	1143	168	173	43	975	1102	931	217	1236	843	174	791	73	58	961	124	61	1265	756	1058	998	244	512	49	330	554	706	358	1117	881	180	277	513	990	288	126	1046	922	745	296	63	1193	225
1032	767	236	198	266	111	882	34	803	1001	32	943	678	1144	1218	689	733	654	213	1125	988	100	642	736	162	549	751	799	169	702	923	202	270	1207	1161	1127	159	96	166	1119	1222	576	570	1249	980	1230	540	1103	533	131
703	12	588	875	290	193	836	1050	1158	127	712	1262	206	145	294	117	208	756	681	1160	717	31	977	668	1043	740	165	550	1140	674	791	682	53	1247	1064	1207	222	1095	925	28	1234	964	946	1078	82	556	761	653	256	596
834	858	583	740	840	1022	232	219	280	584	30	1036	229	1232	741	813	653	272	260	1157	1121	1122	1130	631	231	507	1219	17	515	373	1218	756	725	201	18	503	1183	275	871	52	971	777	981	285	897	597	1211	1261	1088	190
1048	1132	581	364	170	1084	825	975	382	912	265	535	345	326	373	583	1145	1185	590	671	745	45	1052	1103	814	689	1263	1201	322	192	650	1107	721	553	29	514	339	512	1195	889	33	319	850	1022	50	683	918	729	854	1094
700	256	281	155	147	193	1074	328	316	1256	966	812	1110	1181	563	663	264	245	526	506	221	266	1025	863	640	958	185	1130	6	697	260	575	46	268	1112	1033	1260	1036	32	548	1086	867	930	383	1154	618	889	1061	1089	83
681	293	843	881	153	1176	903	89	52	904	22	1174	974	54	1128	745	337	108	841	335	93	1072	987	175	707	552	35	869	515	284	355	749	296	275	1094	1252	1086	689	279	1028	692	542	544	755	1040	1019	203	1067	341	297
839	138	1072	574	594	274	995	306	703	270	760	80	89	913	724	1223	1055	1158	795	221	341	965	664	1112	1047	30	560	1117	597	575	1036	1031	770	927	543	562	1187	342	517	82	663	171	890	1156	1233	802	679	336	104	1120
379	359	768	812	225	144	909	820	827	28	1144	333	324	1131	1179	694	317	19	353	313	1146	1130	757	1258	779	787	346	559	927	553	1091	731	619	833	9	1004	33	1235	785	335	811	1168	188	897	630	980	1218	71	1137	292
1244	26	1232	65	788	354	582	222	777	246	589	628	1034	254	920	643	515	1236	606	1058	581	172	321	924	566	529	853	52	303	348	710	540	792	1234	571	240	111	84	651	1203	1198	811	915	855	1016	1181	293	854	1070	1220
316	362	841	935	706	17	527	89	320	226	865	1256	63	550	116	584	1049	1029	811	380	247	1261	590	181	1205	142	1087	309	915	562	129	801	932	204	1032	143	739	777	148	1051	923	1021	862	844	291	84	1132	684	956	365
1059	85	1062	370	15	1050	97	1217	937	756	589	1018	1083	543	373	1226	976	666	174	971	5	1043	356	1112	718	213	1073	609	887	1152	699	930	709	39	349	1194	890	987	319	1216	1204	852	556	237	934	991	877	44	309	531
90	960	1024	229	1140	68	777	630	779	198	143	1174	629	1193	903	555	770	1027	783	73	947	1152	6	1112	81	970	336	1158	979	11	1191	1006	937	781	1215	69	1151	567	617	645	119	913	915	128	209	1220	330	38	1172	756
520	1184	758	336	15	1073	31	602	958	923	1260	981	649	378	369	121	116	255	952	1018	822	687	690	319	1191	147	103	23	910	1031	50	911	871	1008	92	710	866	1242	916	506	297	798	884	1162	540	18	928	83	1143	504
5	599	887	112	69	353	716	705	159	921	48	91	75	587	324	92	751	584	934	215	1164	720	1025	657	295	759	506	583	320	917	183	525	1153	1070	1173	677	931	999	757	939	504	979	285	1018	755	980	553	1231	763	260
54	936	708	619	300	1114	916	785	344	606	317	164	609	964	72	202	528	235	157	1126	819	364	177	958	217	856	55	729	595	1212	791	643	1091	742	564	805	47	1251	274	239	228	694	974	777	629	769	1133	1124	861	270
24	267	136	899	924	658	943	38	1025	571	958	679	987	32	175	51	235	92	224	820	790	12	52	676	1234	1009	367	1219	1138	856	97	756	629	1015	611	363	63	621	801	1247	107	878	147	1220	636	1184	77	552	553	1212
1135	549	210	338	708	837	171	868	319	691	523	808	573	66	255	1199	1150	1177	1152	876	96	146	709	546	59	681	1071	8	253	624	608	977	589	588	1034	999	71	713	518	1213	804	1067	940	61	3	993	1052	542	1258	745
949	789	1119	988	1201	864	867	292	124	215	636	1250	56	335	744	592	270	19	787	21	851	71	249	979	1135	260	750	374	552	159	897	1256	123	132	67	1018	973	113	51	195	721	855	1075	137	1188	686	1265	1056	909	1207
819	189	887	202	23	1119	862	307	962	296	570	1075	575	180	796	619	895	1188	1069	1015	138	193	34	1067	44	283	103	999	366	504	1207	814	1112	1136	1128	85	753	754	695	109	31	1172	579	350	1189	264	1152	736	1133	1216
198	1064	860	1264	1223	1155	1068	1071	1228	61	518	1030	674	733	795	959	374	1035	945	1222	1132	1135	1216	881	177	113	823	828	944	229	1181	1103	532	710	802	991	280	290	702	1077	100	285	190	50	1231	131	1011	1241	863	837
1176	510	303	1115	742	1060	310	92	799	906	3	1222	1187	933	51	156	161	1204	241	93	914	1159	1145	679	870	846	1117	1022	10	33	137	1127	839	160	882	236	848	360	774	1181	1030	326	819	94	590	878	815	1220	628	834
294	237	45	716	970	1175	530	688	748	63	129	1021	580	597	164	1147	359	1184	97	944	1200	1168	859	1122	1057	673	255	1046	1151	960	367	1207	1061	925	300	16	697	763	790	364	1094	1110	135	911	1187	1228	709	1091	614	1082
821	1086	223	924	1112	364	337	733	1042	747	911	657	378	1247	679	333	52	864	24	828	734	737	47	258	573	200	603	1155	751	332	952	907	718	811	260	644	182	916	1161	10	98	1205	349	582	1052	505	906	1226	958	198
1246	186	679	262	39	825	976	612	1226	922	203	781	951	359	987	251	757	890	281	691	700	232	1048	213	1191	645	300	107	349	637	651	248	511	1093	622	1203	850	208	72	624	546	241	1195	48	156	292	1232	768	573	358
831	1155	613	293	1029	1084	324	1000	742	658	205	528	258	532	1231	763	384	949	91	330	957	842	250	58	169	1250	653	726	239	96	885	331	175	1126	992	1142	912	943	563	973	573	204	1026	802	1223	611	805	819	572	898
1131	143	975	1079	814	1148	1240	366	1243	155	373	683	596	670	633	913	970	609	946	850	1230	1002	771	1053	557	308	261	215	805	898	259	808	994	356	701	840	96	95	1196	1184	47	300	570	219	280	524	880	1251	716	1060
18	86	813	1067	830	687	1068	91	772	569	313	556	67	1020	1255	124	656	1091	8	1222	281	373	989	915	725	334	882	587	819	566	592	793	780	206	1215	898	1243	1070	90	688	315	246	778	573	521	554	1209	14	936	832
586	271	84	992	160	226	760	780	103	797	776	986	1207	357	720	1032	874	253	108	845	619	504	1112	178	87	590	207	758	204	1246	102	173	61	1158	580	683	1141	134	829	1238	255	847	118	343	157	130	925	1145	123	600
213	314	165	808	841	1168	617	659	760	663	1080	292	161	757	552	1183	522	859	342	747	534	59	656	877	668	1188	723	886	844	1160	1095	143	942	1	705	349	18	1110	530	592	362	768	281	377	939	589	1258	234	137	650
727	648	792	6	685	1166	718	811	858	638	211	189	952	1204	677	283	1001	565	293	192	1115	1218	872	958	1239	1215	694	334	145	616	724	1193	1175	1070	51	606	800	354	1261	980	652	592	969	815	1235	1202	307	266	1241	272
983	69	235	577	975	1067	687	598	782	659	222	1230	53	569	171	718	1197	1014	1240	1222	550	278	907	244	984	928	573	793	125	919	849	847	829	900	504	664	1131	225	537	614	142	893	715	102	1243	25	79	1226	212	612
1028	951	817	793	1228	1122	610	562	1057	772	770	705	118	87	84	740	783	1239	784	1174	815	918	1067	303	368	1039	649	1038	553	613	156	44	141	1175	1154	869	1109	231	36	880	1143	861	1160	354	503	637	1087	278	713	1060
544	672	565	611	171	646	755	691	749	380	279	975	839	877	266	108	62	49	823	930	305	206	910	270	858	627	1226	81	1045	976	39	1072	638	829	967	1103	79	1098	642	689	1015	548	31	1147	372	781	761	522	765	573
1144	337	919	532	823	782	937	953	1198	714	755	1197	983	281	1101	1066	1253	1241	283	851	531	178	613	158	156	85	965	957	947	560	977	1173	584	1078	819	1055	854	925	542	594	521	57	229	1251	1113	672	885	332	1119	958
70	799	1188	524	665	1034	849	93	1102	1206	1020	382	595	583	355	300	1164	955	232	978	1114	989	130	589	1198	998	643	15	682	503	366	676	656	717	298	946	641	548	269	224	961	739	1245	154	839	596	876	110	1241	899
162	197	1248	737	63	714	682	142	234	11	522	1245	1066	717	913	182	873	970	1119	746	864	1014	111	49	207	883	275	171	959	516	305	1260	73	956	1125	960	614	53	39	798	697	280	860	967	979	923	209	794	701	882
685	1138	1046	719	712	980	961	783	1177	1001	1011	753	373	234	509	838	887	633	815	340	844	344	603	204	1253	1006	1018	26	593	61	816	331	360	686	1020	775	1160	27	197	176	1225	368	1040	687	557	364	564	592	739	1143
79	77	273	1258	26	1097	1161	1040	813	987	802	1180	228	188	608	538	83	732	1120	1211	568	24	1213	1056	750	986	939	366	984	261	592	364	883	811	718	598	51	1263	1253	970	1248	895	549	756	1163	151	845	715	271	18
564	1119	1132	647	888	1186	339	314	1062	1228	848	629	173	621	882	1156	929	243	835	65	18	1078	1261	839	859	1044	762	241	666	15	637	526	279	1058	607	883	536	71	582	576	665	916	323	1013	830	921	170	1023	42	528
561	1192	53	237	1244	1113	759	313	289	1104	625	1009	180	63	641	377	1178	1265	184	127	744	554	668	865	640	755	713	1052	523	19	726	164	198	695	1007	843	926	542	669	608	1249	94	616	226	999	1108	316	196	723	964
1119	1132	229	715	1182	1135	824	244	1247	1150	315	1213	128	1110	1013	252	1210	331	249	335	925	940	275	310	871	1062	1166	165	219	288	316	933	724	1025	1205	1097	56	738	202	139	852	697	1142	977	208	103	743	951	725	75
544	1153	79	668	1028	721	1085	982	627	987	956	38	289	685	74	1221	638	308	1142	578	229	268	383	542	1067	1246	912	303	162	1017	972	623	372	687	1100	556	683	203	841	1200	768	1002	1013	1020	169	1116	796	607	702	1145
746	697	806	122	1011	1115	693	999	953	240	179	1083	242	1168	628	1082	245	1197	241	897	885	743	1216	1149	236	1108	660	910	378	344	1080	14	719	923	308	1059	290	38	1199	295	942	52	1150	908	913	843	669	906	723	139
751	923	1212	261	183	13	1022	305	904	694	1167	1128	1084	299	698	653	596	725	926	1250	100	828	774	531	179	687	10	1229	1194	856	1035	1199	650	1124	21	630	1195	283	513	646	986	1068	336	705	255	1100	960	12	347	178
594	655	677	325	379	320	1180	805	1238	187	1012	1105	1254	380	628	1017	996	1260	875	913	1092	824	1153	877	335	1043	278	267	848	341	245	1163	1157	163	1181	924	165	973	915	29	1094	131	741	268	719	868	1072	940	173	838
622	268	959	886	1102	569	722	337	186	1088	751	1217	293	147	213	952	598	187	799	626	1001	299	972	1265	614	1087	1067	1236	1235	143	237	960	643	181	317	137	1055	197	15	856	838	938	893	687	821	996	1147	590	357	976
1031	893	1084	9	1073	113	570	63	937	912	374	828	1162	838	598	322	622	1243	373	1045	649	921	81	749	932	1234	1158	601	1144	553	886	634	509	252	772	896	677	833	1030	1195	546	547	531	1142	61	809	1111	180	810	91
320	698	74	536	1184	997	87	847	1218	1232	221	1024	27	286	121	625	712	264	896	333	52	348	713	1030	644	675	509	894	1068	165	382	83	16	1167	984	1172	899	15	1215	580	614	560	99	1260	102	112	173	850	1091	628
785	1178	140	608	1001	1118	811	963	1199	336	304	28	1220	952	170	66	587	955	839	347	173	1055	191	177	604	710	724	931	796	1000	513	588	1236	76	645	27	53	899	657	908	250	84	288	141	1160	124	961	975	1252	221
881	523	1132	558	361	43	58	975	1181	188	149	507	668	164	120	810	633	8	963	730	596	1056	35	1037	734	229	646	973	780	1258	41	732	1262	948	745	270	502	1065	62	787	183	32	720	622	286	16	1199	919	790	548
1144	84	137	294	531	325	918	1264	368	121	70	142	698	147	1154	122	854	822	600	703	873	998	11	69	676	1073	189	535	88	952	1172	785	59	1007	258	96	910	220	819	956	1004	911	550	1094	638	1059	277	736	264	199
712	141	850	548	1184	635	308	1195	1089	512	153	29	25	1104	279	736	273	1071	721	729	1068	1246	331	126	1094	904	697	75	1174	1117	996	157	818	1121	742	202	119	781	546	751	541	1078	55	321	905	261	710	257	506	913
587	50	126	358	156	157	335	633	788	604	701	238	16	590	272	673	256	25	641	1132	1117	908	984	576	776	273	1040	1226	565	937	180	51	152	810	969	326	1262	585	843	564	90	292	359	512	5	878	330	926	119	904
679	159	705	1051	620	308	1143	2	1197	162	1140	78	1194	911	93	31	1249	918	609	370	874	1202	1154	757	654	571	253	363	623	249	1176	800	1262	969	152	1031	688	628	825	1116	539	1265	191	166	913	546	1174	94	564	682
928	1166	514	151	747	1027	823	726	833	526	848	1104	1239	1247	1071	570	573	774	865	297	1044	340	1144	731	1060	658	176	956	765	29	668	625	1102	1043	955	831	1251	740	1026	1034	591	261	587	72	369	302	107	125	837	1209
689	1081	164	1139	668	280	642	758	2	93	15	704	373	611	296	641	803	589	858	95	116	1075	865	106	921	882	586	560	372	991	514	288	195	239	1073	268	889	1183	360	1100	322	701	870	562	521	579	57	844	931	87
886	1124	714	615	843	550	525	306	1253	839	687	1215	833	1086	864	719	567	526	766	547	1100	53	607	586	136	232	38	694	784	955	938	310	1210	169	277	1168	1200	666	355	1030	1261	987	584	1163	137	997	1006	645	899	214
632	30	260	914	170	682	509	649	63	374	576	1019	652	82	793	805	630	1015	855	348	342	565	784	968	530	922	367	1078	131	271	183	651	1153	945	547	546	1095	892	1180	826	351	759	194	611	683	308	994	773	200	1256
564	699	64	792	175	32	310	1017	355	12	74	961	283	5	508	660	572	1187	1166	878	1257	1122	844	935	976	1172	522	854	600	121	327	1020	1077	39	733	171	824	780	1169	54	1151	193	1194	861	982	1263	547	250	1251	253
1075	992	1218	81	794	630	1088	664	166	506	951	797	538	336	1038	93	524	100	250	841	2	680	953	1168	314	275	987	33	133	335	786	151	618	45	169	71	652	1108	830	265	734	1016	526	587	623	528	861	264	312	713
75	80	1204	645	941	1206	971	1159	916	13	384	610	1023	145	680	1161	1018	364	1008	64	1103	23	1042	1002	826	319	696	1102	616	673	311	1121	26	711	981	1108	558	1198	32	967	1245	138	870	1054	571	148	746	246	275	272
556	294	852	774	217	1049	22	27	642	239	1199	43	948	591	147	620	1236	518	855	628	263	1046	551	988	207	580	778	231	541	85	32	314	890	363	216	1	285	230	643	261	242	271	730	953	166	12	710	738	299	619
290	130	881	537	673	879	186	1079	98	384	573	181	522	727	1001	1264	996	733	1196	305	607	272	914	1034	532	124	578	569	18	75	371	360	1113	609	800	769	81	1265	131	707	97	1140	577	839	153	625	777	280	1186	1164
712	933	909	870	324	1262	264	6	793	1261	538	22	537	86	757	834	1111	36	206	549	614	67	580	332	174	98	50	676	1025	963	998	650	1229	1165	765	79	375	282	1177	193	69	1100	346	62	902	968	107	1126	531	723
324	1176	110	1142	700	989	554	658	760	592	985	63	962	770	712	654	762	361	995	1210	1131	54	1232	846	506	664	776	1151	44	766	1214	279	898	202	1125	730	1231	245	116	85	1262	68	1009	625	923	253	239	732	792	507
1117	225	13	131	298	610	1192	117	1087	941	1112	1222	1186	792	701	557	996	1235	580	986	112	84	552	1241	1151	249	764	95	524	915	1102	337	245	918	1006	805	186	532	137	942	785	595	826	70	623	640	1239	305	1261	587
135	229	1023	696	699	117	3	1001	800	644	963	859	75	765	624	1199	1198	180	137	541	531	1187	15	358	1246	669	1013	1100	1180	685	787	905	23	511	725	63	926	636	366	1182	283	928	504	682	767	1251	608	1104	714	506
1022	1102	183	1204	232	370	1212	569	1238	1066	364	49	1132	949	70	976	1105	1071	271	270	1241	45	109	642	1001	288	796	1111	54	602	382	255	701	1065	1182	1074	1035	712	1052	1015	227	530	259	161	758	862	719	1037	852	61
1127	840	1071	948	199	1081	603	118	666	529	745	663	1233	606	669	1049	901	1199	287	343	2	596	547	1091	1145	1164	633	881	966	370	315	927	701	311	172	266	1026	902	913	123	659	1105	1228	987	332	1064	1000	1132	1223	711
202	1041	256	686	1020	717	272	692	749	261	584	91	15	1068	810	855	48	197	314	129	1158	860	1001	983	792	223	518	923	1191	558	1038	86	46	281	572	788	1261	658	914	231	135	233	1137	722	931	611	979	776	1184	254
513	16	1106	660	1076	48	548	605	322	804	218	558	1017	42	602	161	832	1062	553	142	1151	728	40	1099	310	1212	920	248	289	287	636	1054	774	146	147	648	676	272	233	323	359	351	1261	126	739	1068	532	309	154	373
621	12	812	1137	760	970	149	1154	582	288	906	854	93	289	995	375	1019	643	1162	1002	606	1103	230	599	246	345	15	1189	803	977	1153	705	713	75	370	625	45	39	876	852	521	1048	1028	1245	1089	325	1120	1168	1172	746
1214	183	1179	1041	1037	600	765	964	312	1033	269	357	1187	1116	207	34	1261	824	908	653	1123	262	264	234	248	862	881	638	270	6	1142	1058	249	810	985	743	268	196	75	811	1024	953	1049	103	779	1205	794	555	787	809
867	50	1226	1056	1237	601	1167	769	589	242	4	685	369	103	726	655	1118	1117	46	873	786	1125	667	21	855	281	106	1251	991	602	1149	613	159	894	832	793	764	1214	1219	38	82	1060	1133	1264	579	1020	860	626	691	807
581	116	369	1264	153	254	844	585	1245	1040	928	1050	544	171	641	827	271	694	1150	780	622	914	281	595	605	301	684	699	78	777	683	151	178	293	69	97	990	136	206	322	299	1195	1081	531	885	881	16	1115	673	1068
292	787	890	1208	36	1162	6	63	174	913	746	212	21	651	27	847	210	960	1086	115	935	223	707	257	324	656	72	349	160	563	543	151	565	853	874	551	186	1050	825	704	7	916	770	584	603	669	48	929	644	797
43	122	46	1050	1071	147	716	120	1178	1226	256	608	871	1181	185	245	373	637	80	1257	666	134	878	627	27	939	595	715	1037	84	18	883	323	193	946	701	90	1250	959	64	201	284	783	93	51	380	255	37	1237	1245
1030	849	310	1185	44	48	221	1216	748	643	705	1121	860	666	528	601	1123	786	620	1180	1097	1101	1047	848	604	556	204	1169	1117	1161	1051	121	51	384	1083	1245	927	193	232	781	1103	1070	728	132	992	773	762	537	1133	589
747	907	791	1238	507	1169	141	1176	1264	315	317	1111	740	854	1265	188	253	1116	235	856	917	916	979	1250	596	1241	286	656	558	131	221	295	1093	1062	787	87	307	202	980	635	1240	50	730	678	39	59	219	906	301	199
735	131	750	717	1183	843	630	297	1205	212	583	823	154	1021	363	683	1153	209	724	26	294	62	1233	584	125	35	72	157	237	114	263	1123	709	353	77	520	632	803	637	825	1034	1187	80	811	665	108	959	1192	181	822
84	921	1022	567	558	1120	1106	221	158	180	91	331	1063	965	885	507	66	601	933	102	869	819	636	994	618	305	588	257	611	316	259	868	1229	4	213	280	1145	804	361	977	993	1085	842	1147	728	776	973	315	846	1262
9	916	813	971	41	216	1244	826	168	581	148	1061	565	562	215	975	243	852	1011	700	545	1064	334	1174	731	851	296	526	695	302	822	16	123	606	381	333	360	290	174	810	599	912	1265	1152	707	618	231	1004	781	326
858	1149	1116	254	784	153	382	1123	647	751	628	1178	34	615	865	528	633	614	55	898	223	139	510	1243	1253	105	981	1135	246	28	250	1072	236	717	21	886	194	963	818	1157	199	902	1017	722	1264	779	302	14	101	135
188	641	784	339	144	645	874	1153	1187	614	533	995	624	598	711	659	670	1234	30	266	1021	1209	240	681	997	1012	1135	607	211	260	1140	206	709	1081	584	134	750	39	36	947	542	640	355	1114	868	1206	1214	1159	1088	143
705	359	600	1122	97	1200	1053	529	1223	682	1130	31	735	915	790	897	557	307	335	149	114	730	878	510	799	253	1015	844	153	68	372	725	124	328	887	627	1201	980	1019	777	161	175	309	544	621	986	138	746	1153	541
976	563	834	301	300	54	718	20	613	907	1252	1137	1156	583	653	308	1064	512	505	246	1248	560	921	758	1043	896	131	557	250	361	925	904	42	620	938	68	1127	994	1175	366	947	944	968	880	1217	26	384	338	961	312
378	119	666	867	1163	860	299	698	1186	181	175	126	1034	644	883	1066	331	377	1021	1261	828	1217	290	263	503	1017	47	735	127	383	1035	863	1199	316	1215	748	681	626	1121	687	1229	684	565	1189	24	1104	650	62	288	955
105	744	1046	350	272	867	1043	1162	171	560	838	935	887	618	1188	117	892	606	869	205	49	201	561	312	817	985	1000	794	732	1025	962	147	960	625	110	938	275	797	998	601	152	61	220	196	1058	21	271	589	1084	889
992	1131	285	1207	787	863	79	504	1022	1080	6	860	1175	704	178	540	886	964	68	730	1205	1112	1119	1000	354	612	357	673	870	509	900	209	792	515	16	848	114	743	687	621	1232	258	663	172	931	319	1127	8	637	1159
295	633	107	130	762	245	179	11	700	814	686	574	585	628	308	281	950	325	1147	159	201	953	648	569	294	579	794	111	1171	47	379	32	659	781	644	264	501	952	254	269	1187	965	263	1135	893	220	219	716	30	522
92	581	541	781	1158	268	963	81	182	47	607	331	158	1123	1031	956	644	1182	518	1117	590	585	255	1128	952	151	755	732	208	373	793	303	623	738	908	212	505	711	703	26	1237	627	27	204	921	275	1149	786	18	628
600	41	982	329	932	1125	708	780	624	32	1007	181	1006	368	113	378	1262	844	839	1109	221	279	744	853	1102	938	631	97	529	1204	248	1136	778	684	784	978	814	580	743	575	52	157	1192	254	961	2	332	293	598	1035
970	585	220	232	867	168	340	1086	572	877	711	540	856	708	46	343	741	66	529	30	1124	129	114	887	781	202	1158	1145	305	628	549	967	1253	1185	1117	665	199	1114	857	697	172	59	37	846	760	742	283	270	1024	200
374	188	1220	520	901	92	1035	700	871	99	30	1043	608	384	199	309	587	1128	335	774	843	354	1244	200	288	1230	1201	1228	81	16	1100	1152	18	242	234	1071	1204	299	656	347	1226	359	176	282	580	1009	1111	1235	332	1166
927	187	765	507	799	628	49	367	1109	948	546	1095	849	186	1137	672	901	29	776	199	689	947	304	1213	610	1001	1090	681	172	355	198	266	156	941	1196	817	870	205	800	210	729	985	740	728	106	1119	1219	1050	893	842
1154	1198	163	767	127	365	243	880	1185	567	690	104	73	282	202	539	970	715	1238	1073	850	177	338	298	1081	688	934	372	561	351	68	325	24	1142	730	624	691	938	275	696	86	179	31	660	199	75	108	212	892	1234
804	105	634	99	511	1037	923	670	213	637	1057	366	1160	845	1217	625	813	633	1031	929	864	256	282	690	48	737	59	1058	763	631	334	165	195	1206	874	1195	207	315	82	681	70	622	1026	137	1258	156	40	287	621	1225
1109	130	235	908	863	218	963	90	140	902	1159	1064	993	243	1258	302	891	959	1178	1068	1036	1084	1074	894	715	187	1238	886	759	344	1012	1092	852	221	588	196	521	1076	733	52	998	177	544	1209	567	164	617	1034	969	98
15	92	1257	511	701	573	269	954	843	240	875	719	145	53	656	599	305	182	2	1153	1258	250	502	342	54	1259	1159	88	587	242	734	1035	1059	517	530	865	735	1066	1134	678	349	828	832	148	1011	824	1075	934	200	297
966	884	268	41	63	1021	746	186	820	196	206	675	986	716	1061	299	766	934	894	1251	1188	64	886	830	1227	509	1095	980	1110	310	1252	133	1163	294	1135	2	996	292	1075	1241	817	615	638	723	136	368	644	123	1027	1102
869	157	305	806	36	216	1014	53	1184	1261	256	71	1200	1045	338	787	757	375	81	45	1013	913	983	749	1135	932	762	1076	542	676	634	1173	1229	818	200	153	504	141	1246	1058	553	708	372	133	1042	1057	876	1117	586	817
568	355	617	1156	699	160	736	373	1042	957	1175	603	943	1166	1078	156	1202	79	640	819	1197	1237	809	159	882	1254	550	899	1008	1125	1171	1173	80	756	37	938	679	1059	118	1022	832	1115	508	227	561	692	74	836	651	877
680	572	1086	655	255	850	937	824	520	203	1229	198	120	760	1231	939	11	1115	873	112	955	1100	317	553	182	594	83	288	1132	908	1048	735	1030	26	566	97	184	333	755	1166	243	528	779	518	972	296	1247	263	797	1084
356	1112	669	764	744	1193	169	155	302	863	607	590	1149	1243	1116	330	340	558	280	754	857	343	1103	523	1172	568	1255	956	72	288	1221	165	31	140	975	171	829	273	1042	826	75	592	694	771	1022	1035	840	517	1174	126
320	996	47	1205	567	503	1063	1228	504	904	1113	799	99	64	733	1046	9	166	787	209	673	932	918	812	1035	1004	16	871	174	1107	255	309	615	1012	1104	1124	640	1182	971	576	10	893	358	148	53	1010	301	707	373	218
535	57	884	1197	901	935	215	774	1017	1249	877	829	697	706	250	257	1084	319	133	1213	263	914	747	182	1056	364	102	1259	46	1090	113	309	1034	368	916	12	1007	958	969	805	88	1235	550	1265	196	31	353	818	273	833
28	703	1155	754	164	1055	316	155	563	1185	769	987	1246	899	1092	1205	800	633	1232	1150	1212	1073	333	526	808	1001	760	17	234	1084	616	277	50	690	1039	1131	335	88	921	98	865	889	514	708	844	11	763	926	1048	1186
1155	588	577	132	793	95	54	795	207	720	932	607	121	534	1088	614	831	694	698	33	256	1143	73	1173	1113	316	813	952	678	150	786	563	937	1106	241	755	17	238	1115	36	1153	197	1068	919	585	959	955	165	1200	317
1216	770	523	31	259	241	679	1244	87	1152	337	609	379	829	632	328	942	967	850	1091	165	293	20	325	1035	162	939	890	1236	760	116	265	643	655	1209	844	298	512	235	1238	785	1051	637	555	620	56	771	603	761	228
794	193	341	1251	62	865	953	527	607	671	196	228	138	92	1030	294	1094	658	698	628	812	205	791	28	173	166	253	849	689	67	579	230	1229	984	885	1235	1110	630	291	654	213	801	983	758	79	1058	271	224	679	1162
882	93	760	377	924	875	1206	202	151	1194	1056	1033	1156	373	992	773	25	1200	1235	131	201	640	795	166	838	133	1165	891	840	585	1261	1231	981	823	35	331	813	17	903	553	972	1223	597	717	212	1118	176	589	1145	167
578	1104	949	347	318	1177	172	141	16	1211	545	214	1106	715	534	797	923	1103	153	803	1092	85	303	1020	880	1002	49	679	59	365	748	673	980	1150	867	50	952	1049	814	505	785	998	1182	1234	1209	571	883	935	1217	937
196	762	598	567	837	339	235	1251	590	89	614	1249	805	1030	848	1205	673	344	1198	820	681	127	773	373	261	585	804	1224	784	1248	655	602	24	170	133	1044	735	1227	255	677	1063	597	652	967	543	76	987	137	875	1187
655	669	521	950	757	187	1138	1176	966	1000	267	974	967	892	1190	348	821	964	710	770	1215	776	555	592	40	547	1088	1128	1245	837	968	384	834	864	980	626	752	931	378	520	1008	220	890	664	1034	753	543	269	1224	268
1107	613	50	1174	827	849	1162	874	145	1038	665	574	822	1093	239	1028	952	778	188	1040	262	514	354	728	167	1246	345	846	805	312	1206	1069	210	1062	21	869	868	107	908	637	666	265	134	27	969	22	1061	762	1181	905
907	1112	629	1255	1064	364	1158	841	1097	1009	220	729	880	290	696	524	365	1011	162	1237	137	754	1146	1244	340	202	991	126	300	164	1058	965	56	1201	255	1125	1083	578	893	338	238	1220	86	270	336	927	1035	989	537	950
977	299	381	33	235	961	573	24	369	70	836	306	548	29	845	216	776	1054	364	247	752	1157	994	625	521	104	1127	177	1078	714	875	1219	81	1012	335	659	696	269	1160	593	1056	374	590	1154	666	118	754	959	691	797
281	6	85	692	360	782	999	351	115	595	313	640	888	1180	269	103	824	1175	740	527	904	1093	1049	230	1097	808	136	1190	1111	530	155	677	1160	1142	1100	656	856	857	841	1191	224	877	732	45	122	900	1129	818	333	123
987	229	540	807	976	325	510	382	961	1157	550	815	263	329	577	518	589	1107	1201	804	656	1088	964	1014	164	738	1224	202	1000	1229	299	713	1262	1125	261	556	879	1135	216	566	328	899	849	235	283	10	280	817	1152	935
942	780	864	1017	268	107	630	735	1244	1077	298	360	36	566	534	862	202	583	277	785	613	148	1160	925	1109	666	892	668	870	1098	723	861	890	172	47	1151	349	118	155	173	64	320	992	362	131	1089	60	511	588	518
244	1180	992	902	677	364	209	789	852	1065	1077	377	573	215	618	32	633	832	642	833	795	174	928	962	805	1006	1120	8	878	1117	1264	382	342	750	1193	247	85	870	1174	78	294	141	811	1160	263	864	867	939	1101	275
609	371	632	689	940	1220	803	645	263	944	561	1247	673	994	246	1084	273	73	231	923	665	365	68	1068	86	163	741	1107	810	1044	64	881	926	1103	726	303	1001	380	1161	160	264	255	989	660	1073	257	1117	1104	845	158
234	1029	126	1011	507	1028	926	1105	1204	868	668	597	71	1167	803	667	170	1176	678	246	223	1192	1238	159	814	786	162	533	766	149	809	526	734	1115	872	739	38	101	861	26	1013	704	512	537	1170	947	14	806	1046	802
873	179	106	948	1257	837	27	349	1072	193	1062	991	86	804	300	626	927	939	517	1213	711	957	51	551	525	1252	378	1263	1088	601	719	642	992	967	1175	207	1059	1234	40	780	903	102	774	934	790	729	612	1061	71	1145
84	603	691	1065	944	345	935	142	352	331	844	552	509	339	927	146	212	1258	1183	751	865	1226	1175	228	286	8	338	343	318	531	540	769	615	1098	284	692	1143	635	1192	1035	330	747	263	618	535	702	565	901	524	853
330	930	148	761	159	760	516	587	898	1204	502	793	34	1197	256	785	798	197	30	938	931	710	51	1055	1040	832	151	946	1073	346	584	1124	271	1234	1113	317	614	1076	579	91	187	849	802	355	884	1010	137	767	1175	1160
526	729	359	515	914	361	668	797	770	628	1173	543	1177	654	905	1148	1020	68	912	673	1022	229	829	279	1054	78	679	1135	950	573	924	118	943	1094	611	1068	224	188	127	331	89	780	766	693	335	605	1060	653	1091	105
953	641	781	101	1008	977	212	152	1191	251	265	159	1131	1263	208	1017	41	319	776	795	1101	211	1119	347	506	295	791	1014	960	559	762	765	808	1255	120	33	1230	154	1129	185	235	150	283	1091	255	981	815	1094	181	349
848	827	230	638	1141	232	905	530	725	789	528	1036	24	1117	264	913	160	32	318	141	580	334	1033	257	1259	707	327	1071	550	31	112	255	873	993	1210	515	917	114	1075	245	585	599	744	974	626	1116	769	503	781	982
1257	311	195	241	883	180	272	963	606	694	1133	508	1092	6	181	273	48	781	384	253	141	1098	655	177	886	554	660	589	64	955	714	621	934	162	730	366	197	251	1074	612	1205	933	132	816	58	34	1082	123	806	220
986	1126	372	1246	918	672	613	940	5	992	12	150	892	985	1048	1209	98	250	1172	311	939	1201	770	142	1213	908	1026	298	504	113	216	253	686	786	1137	154	766	501	258	813	105	1262	57	1012	1054	352	1161	721	1183	359
1215	579	1068	58	921	1239	762	379	268	333	1065	681	1171	1133	613	107	1259	676	128	1012	1138	260	1207	1111	61	172	292	905	74	103	1172	365	1073	209	102	815	758	1063	1059	1056	174	369	156	1244	1242	305	554	1228	589	29
369	652	380	69	378	1038	531	648	1155	528	725	783	200	621	219	780	1134	1177	1034	588	708	1057	721	84	926	377	535	362	681	1023	852	614	342	129	304	294	323	1008	559	58	795	41	860	714	705	523	903	650	625	73
228	1154	988	673	961	1053	1237	1008	695	1141	733	16	1173	1147	317	642	99	624	335	1210	1175	1017	541	1174	887	290	675	523	1044	565	1262	154	257	728	1157	231	1021	1118	373	790	649	592	1068	227	803	533	34	703	1004	930
1140	157	1144	146	958	850	746	1200	1220	1193	161	935	515	1007	615	770	183	85	1113	368	678	240	676	765	54	1088	73	609	267	546	1175	349	1055	323	1045	993	732	733	1178	319	103	298	254	771	211	1171	16	577	226	696
509	959	1036	1063	663	599	160	206	995	1189	1117	209	371	1236	642	1089	617	935	1048	191	691	884	651	1093	901	809	42	29	113	1009	1135	374	844	328	1247	943	1070	293	263	611	149	909	551	347	709	515	319	583	879	748
329	278	27	262	56	1065	223	937	699	753	776	525	841	146	1060	832	348	330	1148	1011	1145	65	815	939	86	41	1063	81	932	171	57	1029	1110	829	995	1143	510	332	810	627	738	197	729	1243	631	522	85	33	255	1160
701	1265	46	855	219	17	735	965	936	901	651	1247	724	630	215	205	270	667	631	858	1150	721	688	265	1196	859	749	303	233	559	1034	1007	1072	117	1041	505	544	78	934	624	80	1107	28	370	1156	552	585	1122	174	99
382	16	635	142	28	368	607	907	1229	807	766	894	92	307	1149	230	600	1146	714	86	1039	859	176	264	687	696	562	967	367	1031	941	634	354	561	1089	878	1167	599	306	1080	871	1219	987	1132	997	10	155	563	546	757
772	175	506	722	236	760	1247	276	585	877	888	546	923	1171	1015	163	947	582	361	882	250	243	237	980	654	369	995	273	44	583	952	133	331	539	771	1219	770	845	747	22	1058	1245	339	646	713	524	375	1200	1028	1209
352	40	502	208	190	292	931	1135	715	302	305	851	116	63	177	689	1126	1196	267	343	864	874	618	709	100	810	512	608	83	729	615	1035	1219	170	774	914	1091	516	1192	534	969	941	569	153	1137	756	830	18	1153	799
571	301	747	191	863	702	74	681	1197	81	804	169	669	1032	1153	15	31	1116	1021	834	302	53	916	547	929	640	575	1172	84	1080	100	842	180	1200	855	1060	56	339	823	1244	741	707	734	12	161	816	539	859	682	281
620	1255	1173	1256	107	359	263	683	902	587	887	147	306	1055	563	625	276	379	616	804	1075	868	873	819	79	1076	932	514	904	833	105	718	242	653	1028	94	745	196	721	226	366	229	913	800	992	268	1032	1051	162	1047
251	22	50	225	1047	176	921	1109	323	1254	905	707	827	954	132	1113	523	709	278	1235	70	1017	101	1069	895	382	1199	156	720	580	1080	843	656	1016	1059	297	1168	946	312	1051	1014	1090	892	976	1215	311	788	338	273	12
265	1249	652	1076	1045	1145	987	335	722	1252	909	1011	876	30	1128	825	736	290	341	539	699	1114	312	942	1224	991	630	1211	109	1192	937	270	875	920	633	764	134	49	535	676	632	303	8	1043	978	506	511	795	1113	806
105	939	726	859	772	515	97	983	875	510	326	15	661	1231	305	590	747	643	1139	255	985	291	224	911	821	719	906	704	320	34	657	895	854	1212	734	840	1217	1227	285	1219	155	1250	806	70	156	67	244	1151	179	884
1079	183	142	4	671	34	804	972	1091	828	1053	1243	722	12	381	814	1077	684	274	546	21	881	298	637	851	1072	1106	135	267	161	614	757	1075	677	867	171	1041	150	1044	1100	1014	1158	1242	545	237	316	819	1058	1218	821
60	929	1085	624	1192	769	671	755	1205	99	661	956	868	1038	239	208	874	548	184	150	681	213	509	931	907	914	2	216	1157	990	698	1066	1207	504	232	996	371	739	294	136	1083	209	857	1064	226	315	551	728	864	851
976	520	158	888	7	866	1167	542	1217	254	102	136	1122	33	1140	1152	672	859	1110	561	1040	121	271	774	923	181	43	933	1176	353	928	540	956	143	748	649	1155	112	527	793	706	502	817	576	352	1010	839	1100	1089	603
382	53	1120	135	827	802	296	12	731	192	1129	538	1017	183	1200	736	590	881	817	839	836	829	173	1164	1212	384	227	188	919	851	32	1071	191	58	697	62	1070	335	515	857	746	1109	963	150	1082	123	891	371	1022	161
191	229	1030	250	181	521	581	38	534	549	949	380	1131	287	623	1233	300	636	1203	919	204	107	995	66	672	507	1252	116	907	379	1076	1054	1231	1100	262	80	144	628	1216	1223	76	361	690	91	510	1169	817	1015	638	600
990	166	243	1136	903	571	1212	11	1006	928	952	71	765	981	1127	327	5	384	1076	1030	561	272	911	61	353	90	740	775	1232	764	685	649	381	1139	650	1170	794	1121	957	228	156	1054	1091	916	788	589	1071	652	333	49
161	954	186	1248	212	1262	760	1024	335	917	1048	904	101	17	1203	1252	960	8	69	1249	326	654	883	552	901	781	512	507	1207	1007	596	884	250	381	766	651	999	718	275	280	224	112	806	646	758	1031	1070	636	610	728
75	1010	840	687	28	90	1042	739	1019	1168	132	994	116	12	651	1236	625	661	963	165	814	153	555	603	272	1057	19	1259	181	966	925	768	828	971	1027	64	773	766	23	903	322	1241	668	715	167	159	1059	1263	320	1242
580	382	94	556	611	1196	650	641	899	546	998	541	990	833	229	1220	1031	1243	947	303	257	561	1256	218	1104	879	671	514	1130	564	10	535	1118	959	883	1109	983	1135	898	1091	329	1051	822	201	734	234	962	1207	587	684
721	102	756	619	224	148	674	289	282	347	1020	109	237	372	379	101	799	263	553	681	382	1063	704	46	1205	825	624	34	943	868	823	653	974	1233	381	576	1074	1016	1052	551	1048	1255	544	694	1044	1040	993	731	1069	966
523	32	593	354	128	862	115	705	1042	41	577	766	1095	670	1160	1253	832	214	983	695	1238	1011	759	244	1247	365	337	1248	835	885	1217	777	1168	266	68	767	1081	98	1237	243	1254	854	916	996	906	712	1233	597	62	644
8	55	1178	1229	1046	614	128	1165	1075	107	371	934	798	871	88	555	166	968	986	181	293	100	591	131	522	810	1117	1246	1100	212	718	328	1130	660	1155	707	619	319	341	228	19	317	830	315	80	583	1153	1016	358	68
236	100	240	635	163	368	1170	1028	702	67	554	733	764	541	334	165	222	210	1046	37	953	1059	1016	613	1112	960	1232	70	242	156	1036	648	712	282	174	991	779	180	179	838	800	186	1190	273	73	827	858	817	1092	843
1035	1246	808	635	949	540	896	760	566	243	912	357	30	788	1052	945	176	885	237	1249	984	709	242	50	689	1259	645	953	216	935	177	987	373	1136	311	582	1075	126	1166	44	103	1112	12	564	1186	855	1107	888	261	631
753	1001	839	824	267	1075	229	20	1199	908	779	1013	1049	709	642	942	940	575	520	1197	88	594	145	72	1132	74	912	198	895	73	219	358	64	96	384	547	151	282	1200	715	82	784	382	669	202	579	1203	122	927	276
1172	653	687	1260	884	892	844	1131	826	953	864	121	869	1157	527	762	508	502	532	324	965	737	55	525	1155	76	258	117	843	645	763	88	1148	526	3	819	122	63	312	1004	1163	1120	678	367	727	1002	771	568	981	1162
1265	109	11	1116	853	1126	1175	848	575	146	340	15	278	793	780	775	1256	1082	703	64	627	778	667	1220	1160	27	1030	1092	796	546	917	1006	1119	347	949	200	1130	210	119	892	1102	1208	1247	1223	948	1236	323	1093	276	550
1250	173	274	1075	160	364	35	127	600	536	92	1175	681	716	1251	1212	170	636	1195	873	1214	1196	1057	933	1070	909	640	1197	544	1103	218	382	952	890	676	655	64	1248	651	761	120	632	106	751	627	879	327	1028	915	767
525	670	72	592	34	706	784	950	371	348	1230	1053	377	850	998	574	693	1195	258	193	971	190	332	23	856	260	360	975	227	827	979	838	61	169	539	1062	126	1121	1228	945	267	122	504	545	56	506	182	557	857	651
785	861	266	1	800	787	373	718	328	827	862	749	201	1013	366	935	944	676	541	702	933	343	841	1255	591	818	845	759	689	518	634	973	514	150	1195	365	699	745	528	1160	77	64	990	712	901	276	171	1060	49	709
617	90	687	554	888	1261	700	1062	738	156	66	1200	790	183	208	202	691	850	993	531	382	797	1115	1198	713	1180	585	929	719	177	651	201	1176	933	53	642	974	1097	748	747	1148	2	371	1154	204	280	206	1233	619	558
348	907	808	1129	898	9	1106	564	221	948	132	685	511	213	105	718	1166	980	1148	1018	189	1243	1226	930	537	39	843	198	1075	121	928	819	709	270	295	141	112	62	1120	912	220	746	1138	37	216	316	905	10	269	981
597	8	1106	50	354	899	140	834	1252	924	844	1229	1114	85	516	891	204	251	589	975	925	165	375	70	164	905	778	240	835	1007	928	186	239	250	1235	290	786	754	538	1149	851	953	307	802	1231	842	1126	1022	676	259
591	1226	998	142	1087	84	1082	768	520	608	1218	1073	154	710	842	784	1053	340	734	851	962	1184	928	1042	1045	982	328	1245	289	921	824	61	604	816	301	558	687	693	200	814	1239	173	637	822	31	1163	1055	50	1159	369
563	287	998	913	575	958	67	123	744	1164	863	1004	549	821	1027	977	632	1251	741	779	620	4	968	315	886	127	261	1210	666	342	967	119	1138	757	1224	1119	328	573	725	505	645	266	750	746	806	348	113	1166	602	34
1256	862	786	1241	675	1123	938	970	595	814	1067	1162	546	84	1187	1159	844	32	1019	374	1125	831	598	287	137	892	701	922	683	682	882	1240	719	570	358	1151	183	72	888	1263	204	819	1054	1158	916	158	723	5	885	63
22	843	814	875	513	796	61	93	1134	666	849	1072	1178	1053	741	653	569	1141	100	268	773	505	1249	845	91	166	1113	852	827	1207	551	967	1241	1048	546	729	94	353	27	269	644	1223	706	39	240	749	47	726	847	234
212	928	944	1015	1009	272	18	277	208	854	324	148	837	314	841	808	512	169	242	1155	568	514	173	741	806	361	1263	899	1058	583	942	995	732	708	869	182	726	263	1021	547	977	930	1047	765	122	172	1140	960	1244	291
104	935	364	1170	372	157	255	1158	736	357	1222	257	522	367	54	771	81	134	773	745	1045	314	1167	1264	634	190	774	1263	206	350	590	934	780	155	503	915	893	907	585	259	657	282	521	933	1242	368	1002	676	747	1218
1131	896	722	1231	1176	261	357	664	22	21	505	310	1240	270	533	1047	1025	983	329	1188	1059	288	1028	953	173	1009	125	1243	84	892	55	1088	1209	1239	1166	204	864	1006	211	685	877	258	856	1100	284	701	35	1259	692	349
167	516	680	1027	74	1101	1177	1032	629	660	1004	555	195	650	343	899	51	837	1117	905	1048	587	79	1170	366	758	265	923	915	749	958	1230	270	649	739	329	795	567	314	15	28	43	1216	699	521	890	514	861	1131	296
1257	1102	838	1196	603	57	730	1017	663	272	167	855	27	884	760	710	960	16	837	689	335	305	795	169	852	777	32	1151	262	65	625	1206	1061	590	594	891	15	660	585	373	379	204	902	307	823	162	1152	134	156	267
612	167	935	215	550	1007	1130	304	1129	813	681	161	1072	925	288	353	691	94	1175	345	203	1255	1016	1233	564	595	179	1012	362	596	271	576	12	360	32	607	10	188	1048	1245	37	377	809	997	218	1263	185	553	201	346
186	124	1039	1153	230	365	959	231	782	938	942	302	119	378	58	534	188	1263	774	318	810	668	1239	833	1010	569	533	891	811	873	78	321	848	174	653	503	1098	933	70	864	1076	1233	1223	371	593	1124	1227	1102	600	300
657	218	206	724	554	61	810	259	974	1227	291	1262	74	1010	1165	931	1141	791	36	592	1187	167	5	540	1163	818	1043	751	520	822	197	1193	686	992	1144	1156	286	984	373	695	1265	512	838	191	330	707	1159	619	284	748
1263	612	315	82	1189	158	624	1114	771	1204	1133	883	933	1092	1061	204	161	1042	75	726	310	1122	524	613	39	1104	736	112	163	248	744	221	1035	1090	16	793	328	992	879	138	145	1247	859	95	131	207	154	218	322	521
289	131	577	1070	132	914	1151	830	168	1157	1111	135	912	255	985	155	558	1115	674	512	329	160	1183	610	1137	1026	30	626	256	653	582	785	98	112	162	1166	1138	529	961	245	364	589	224	796	611	683	990	758	813	236
680	1173	278	1128	547	374	688	1178	592	332	787	1147	812	205	874	727	764	100	1189	258	862	761	1014	988	775	582	842	1183	146	1078	29	507	175	875	841	38	896	1083	856	721	532	966	535	1006	713	811	1035	617	1133	850
1053	274	192	800	913	1018	1257	148	1061	826	1057	921	988	2	23	731	1260	1233	180	197	57	1093	965	779	1139	1076	1144	850	1058	519	905	835	529	177	757	727	630	819	37	1258	378	766	746	735	1001	643	299	589	994	311
738	138	916	162	934	379	716	120	21	615	1011	101	620	286	913	1086	771	987	1231	1039	1174	1076	281	1044	54	686	816	664	963	309	1248	593	921	1103	106	71	881	132	59	608	1176	1032	78	1087	308	697	287	222	116	196
261	654	1224	800	943	684	318	1157	197	652	656	958	308	713	1197	956	95	1114	634	509	338	377	692	1103	1067	241	352	1238	233	806	240	363	886	1106	615	635	282	547	1143	98	507	326	779	220	1020	1063	1040	1076	825	902
43	131	1253	813	530	809	381	384	617	999	715	698	696	1203	681	501	594	1089	71	337	1192	749	1100	634	857	1122	553	871	1036	77	990	176	916	863	241	827	1208	600	1075	1094	66	602	1046	848	581	284	897	770	292	1238
223	907	661	619	284	924	231	1185	1060	1020	506	8	1125	176	997	982	766	135	612	608	860	338	1082	298	1220	553	718	154	1106	317	648	794	345	7	163	1177	581	307	932	318	739	564	48	862	1040	186	678	588	515	328
841	1204	369	1240	769	1131	224	601	672	200	834	948	1197	16	950	1143	260	774	591	39	290	1170	866	322	253	966	15	563	1214	875	508	1134	825	11	1128	597	334	1076	799	744	651	319	742	641	298	935	955	84	518	778
64	316	1100	6	1155	325	1162	1046	560	204	779	61	824	998	506	42	786	1045	190	1009	703	1209	1070	1216	868	213	1218	88	272	781	982	122	1188	754	100	977	723	1233	1195	543	1250	908	800	1156	351	930	768	357	655	1205
557	83	959	810	320	865	134	752	1192	547	814	932	1187	876	161	1169	1208	620	697	282	193	1129	341	1060	1124	361	1128	261	78	1019	1119	607	180	583	892	804	352	898	970	1054	120	1254	1171	100	346	1215	636	48	614	253
612	1180	207	943	1187	1128	1024	1129	1108	600	1077	57	46	48	577	620	510	1194	298	157	136	942	24	367	965	201	1051	748	263	909	360	289	962	763	1212	215	656	262	295	700	98	715	1203	993	76	1017	941	224	1116	753
1186	1054	795	1261	157	934	1008	1245	164	647	1135	57	883	245	665	1148	361	55	235	648	851	27	659	663	19	766	869	1244	130	1	836	93	1207	173	362	190	286	45	347	87	989	775	874	1009	1251	1075	693	315	248	326
135	1179	521	306	1088	343	1064	1112	364	543	519	1091	574	1105	193	689	541	59	183	678	11	718	776	671	589	1234	847	301	258	871	1115	927	555	1004	1072	547	282	101	1113	1076	533	564	164	581	300	984	856	962	619	816
42	673	605	27	1110	834	856	853	301	985	1018	1196	217	676	40	1245	1234	813	1113	952	953	830	1056	1218	6	693	792	231	1101	1116	324	874	1195	720	785	815	241	1177	624	921	1217	554	836	825	1072	515	1231	1076	234	117
905	132	122	1033	129	245	1234	924	1248	191	569	213	24	895	1185	1098	539	884	116	712	64	1122	302	814	551	21	154	88	968	1222	310	114	633	1259	553	732	707	888	681	1004	228	98	1208	1016	664	859	521	124	151	126
263	660	543	1265	187	519	363	785	356	908	1053	672	548	990	655	1131	199	622	1201	1079	838	196	1145	834	219	623	96	9	65	778	542	1017	76	609	664	184	1223	1147	715	1218	675	1165	589	993	944	1130	45	903	735	60
185	172	927	873	719	1230	888	1234	1210	1149	221	235	142	1004	266	754	643	926	361	234	1095	936	526	97	1039	115	994	932	648	1243	563	247	515	594	819	951	903	133	606	756	541	966	971	617	117	1228	157	946	899	1061
647	520	185	655	115	939	703	648	186	34	910	670	511	839	657	1069	726	1154	1202	328	299	550	621	704	300	1077	156	1120	1028	37	629	209	524	11	921	260	1072	825	112	1220	1243	223	1195	844	1058	272	1179	98	597	1143
120	1115	19	840	873	1245	248	222	745	568	955	658	1055	1127	243	1186	525	99	215	923	130	100	18	237	1208	1060	541	756	364	135	593	945	764	971	892	10	848	682	837	620	599	515	773	944	548	1057	607	961	885	1109
811	1085	684	1156	176	100	1033	783	577	309	316	999	1088	1222	300	1257	796	846	1079	1001	137	967	808	224	1061	562	130	1050	755	629	282	1228	617	237	23	939	512	1118	116	545	279	1126	952	362	330	196	360	890	74	558
38	933	741	61	1085	367	515	246	502	1029	792	1109	1056	1044	1000	764	771	880	659	844	907	679	1008	786	231	365	1002	739	1142	189	272	745	872	521	562	345	1001	374	780	1092	292	636	1217	994	321	238	1259	185	796	556
58	1176	654	1012	327	228	867	1125	53	926	1148	553	734	108	230	184	963	2	730	1073	984	162	587	1161	1001	201	927	644	308	616	1026	244	1164	1025	80	341	1136	566	218	537	838	217	609	105	906	543	548	643	554	32
52	565	1089	573	120	973	1116	133	96	260	754	1080	1200	833	24	968	1151	1157	121	871	1041	571	142	1057	369	542	1056	630	1101	100	333	974	241	95	860	1153	7	604	698	1141	332	61	817	677	1071	1022	854	587	878	204
708	278	741	253	1121	596	1163	855	1142	774	954	311	372	881	545	287	1092	240	1122	512	342	502	618	68	1259	679	1109	1021	127	839	65	966	1151	528	728	336	266	67	49	66	1196	82	26	577	585	1106	869	1103	814	629
813	381	1210	189	732	964	576	1116	1204	938	1114	978	672	761	1207	888	160	827	124	1121	589	1227	1052	247	1216	767	532	1127	371	769	1011	581	69	9	621	527	209	350	1239	958	211	985	1206	32	644	834	82	966	330	974
296	1037	351	181	1014	359	1156	199	782	775	1138	956	227	320	628	527	750	787	920	723	1071	906	655	117	1254	710	1027	730	701	114	796	650	2	299	508	620	861	301	993	257	1113	902	781	1066	140	379	321	188	813	509
1060	735	1048	1136	272	1174	287	718	1250	1036	729	795	572	837	1170	615	915	1058	599	146	1132	939	587	1069	361	664	754	740	276	231	701	1228	1033	170	654	322	1209	616	502	786	690	999	70	335	669	239	987	621	920	8
1152	1085	1015	819	821	1167	839	825	906	540	64	1252	15	378	133	629	41	1226	171	800	153	286	1257	1083	29	573	143	509	868	1027	1131	189	1072	363	768	130	333	588	291	312	90	1007	197	138	707	622	87	753	1163	981
1036	216	1044	601	624	122	276	743	532	42	1080	677	165	868	372	344	881	630	575	860	1144	924	549	171	1088	304	203	1016	112	314	1070	172	1062	130	707	840	40	35	1077	57	769	1208	181	656	631	335	1221	1048	1147	681
721	190	850	67	579	825	506	555	286	310	635	1054	783	1030	611	1121	191	941	624	1157	1186	2	354	723	57	1006	1152	311	1047	1262	531	853	792	904	674	664	1195	560	976	1007	259	839	320	156	501	1117	91	204	708	75
1142	530	1177	725	618	925	562	365	552	832	698	209	332	1106	1094	757	632	540	250	22	310	652	1195	782	1071	654	826	154	763	715	1031	593	580	322	989	1079	304	220	836	175	1125	935	1144	113	622	909	557	1120	700	854
293	85	111	17	880	120	295	187	697	1081	947	950	865	1141	266	839	688	197	888	977	794	100	963	160	819	159	940	309	1004	988	345	1244	953	915	594	225	1125	71	746	780	675	719	1234	320	1144	190	1159	665	319	653
583	191	691	1139	138	173	605	693	1149	1132	981	852	697	1133	1031	115	892	164	1142	1056	990	99	300	60	859	595	729	731	543	531	343	556	929	1178	373	1225	1013	1094	220	329	521	253	169	576	677	549	689	12	1220	278
374	282	1257	1216	941	605	734	918	855	1184	731	244	748	229	1120	735	915	841	1149	1143	1128	107	829	240	289	21	1060	943	959	1229	633	702	675	627	1028	948	926	1158	510	1079	1240	214	353	984	970	242	1007	558	783	139
647	889	1164	545	814	23	690	507	355	829	996	224	743	509	239	1184	708	42	130	656	1241	561	155	522	1074	744	865	81	735	14	140	371	160	257	1152	630	849	1011	1155	856	136	331	1142	885	1115	273	925	631	1080	326
1125	700	1234	954	780	297	1047	198	745	1128	75	332	51	972	68	628	533	752	112	1083	1058	117	123	1049	99	139	29	101	647	1008	278	702	284	136	1016	1033	634	1165	1209	1062	959	824	870	1216	561	325	636	282	212	836
1081	254	242	166	1051	337	195	364	918	355	284	1026	1043	187	148	704	848	138	539	1017	59	742	619	1012	192	346	208	1191	641	4	7	1237	29	880	1111	239	306	39	827	1219	980	997	775	552	575	992	1021	567	1178	1207
718	569	1040	373	710	918	71	610	1215	627	568	546	243	542	1127	832	1210	608	230	1086	853	24	196	984	722	240	225	1089	216	815	93	719	367	1048	1242	583	1054	858	913	835	846	1229	221	885	44	129	592	824	215	214
1155	1237	933	698	1056	338	115	777	1093	852	1153	381	1071	1259	783	526	1232	1230	383	904	215	47	1050	778	668	1152	257	843	33	623	210	228	832	588	158	78	1009	912	41	1216	37	646	889	305	273	742	298	352	630	62
816	143	201	655	288	501	674	315	959	268	1221	565	847	611	581	1265	1088	598	1024	745	773	52	1175	1077	120	184	314	172	278	612	800	1173	1212	152	220	121	1080	544	352	380	809	851	366	264	106	590	1127	940	810	1082
371	522	888	46	1126	695	1011	216	784	207	12	161	323	1256	1040	787	664	32	624	298	708	1098	155	840	768	1206	663	43	977	618	172	1125	117	701	294	1070	738	338	782	1122	253	169	1263	1112	35	226	13	1008	547	914
214	850	137	953	160	323	195	612	259	144	533	590	81	774	223	363	180	1132	896	1135	1185	189	357	364	810	20	946	185	712	225	967	1086	790	820	77	615	1158	290	260	266	334	698	257	102	170	1207	1234	164	287	1015
295	1090	1078	15	858	819	120	855	1145	358	297	264	1104	125	581	641	1093	2	628	1160	299	586	247	788	1101	235	752	945	1049	46	829	525	285	243	212	283	942	58	1197	98	289	802	951	217	664	706	1062	591	241	1036
1180	353	805	136	241	59	49	1257	1190	364	259	202	156	712	781	1200	1019	986	1014	1171	699	777	1166	729	1175	863	1007	711	335	576	1043	1045	650	849	564	617	200	517	630	1174	523	1214	806	965	1203	761	1205	1002	1264	1132
1095	1050	148	320	158	728	236	703	1083	121	1162	1092	789	918	1065	177	783	329	613	776	737	129	989	696	166	593	1022	999	1081	547	381	1004	925	775	342	735	673	791	150	560	1262	523	993	625	1018	281	131	563	586	623
1076	850	1159	964	999	1036	835	1064	309	354	70	148	954	318	684	531	1123	115	1203	623	852	1147	333	536	230	264	1129	27	697	231	1265	201	134	71	255	366	1049	173	648	102	898	903	75	681	1010	293	348	541	36	1235
708	1050	250	325	158	844	927	1049	734	620	332	753	923	1200	1221	671	945	117	632	1158	926	43	647	695	774	726	992	939	143	52	719	1154	1004	1264	1039	885	1215	801	1011	541	777	1151	1188	350	1178	1242	711	186	80	189
909	140	506	358	4	380	929	1068	296	43	547	574	779	370	902	1144	345	1209	912	1238	664	91	627	220	722	258	977	1049	985	739	137	1244	243	637	652	869	907	616	1059	568	1113	613	1148	644	226	800	280	248	311	1006
28	734	1160	153	1120	1034	894	1079	349	381	865	848	1066	5	234	239	107	384	82	216	1228	950	834	948	299	156	1092	527	985	1114	749	1260	544	952	979	121	739	562	1229	343	584	605	1173	784	1119	870	336	43	356	809
1235	654	660	562	172	575	366	337	588	237	373	988	100	27	533	134	35	706	200	317	1251	890	918	131	273	31	553	819	146	1204	1214	844	1195	1143	170	282	217	532	712	1116	556	1063	247	826	377	1193	637	1135	123	1103
1110	297	543	58	712	595	840	1227	570	577	349	1026	725	1176	1015	136	367	627	702	628	1048	316	939	1111	1119	1154	1059	568	1220	750	253	282	13	787	607	826	118	84	656	262	608	548	39	833	85	360	636	527	382	610
1021	339	912	732	226	735	1039	1062	281	786	537	539	258	228	1241	1234	266	365	931	318	237	1137	769	851	611	503	282	689	991	1068	253	876	298	1171	727	862	502	127	911	585	706	315	366	756	761	890	351	1132	238	948
1177	742	321	1138	577	309	275	559	1153	1135	274	660	317	1080	277	601	683	533	314	759	1172	231	1126	750	796	1196	223	120	634	877	729	358	819	19	783	1025	59	18	822	984	793	708	745	27	776	163	562	1092	303	996
355	202	380	643	991	778	1013	274	1070	579	854	211	1204	866	1154	1001	860	1073	292	300	1135	10	1264	1252	928	160	591	381	1145	1030	278	1140	75	793	1062	955	43	256	625	241	331	601	577	1157	1222	675	200	984	605	609
301	502	869	1184	736	1177	125	793	560	31	155	1189	798	179	974	1156	298	1052	367	1045	961	835	685	821	858	636	958	1155	1127	579	381	146	1180	156	521	1232	294	510	980	779	247	1015	317	1150	1261	603	45	726	954	197
702	765	289	868	1171	79	945	843	781	1087	321	916	923	1127	1092	360	147	757	635	978	61	748	585	792	668	924	1084	694	303	568	1038	1184	1203	619	693	1093	311	319	932	837	610	1168	730	108	796	375	366	141	1061	640
613	756	235	948	822	757	832	61	587	1170	306	666	1115	339	588	728	318	1260	73	1125	783	767	239	620	258	1181	174	659	237	75	627	272	506	254	1085	740	960	231	209	1254	1067	1060	829	533	269	579	697	1245	271	802
190	754	545	593	1126	295	678	87	575	817	192	309	1017	620	790	265	72	1040	331	332	973	952	176	993	772	90	589	121	1170	717	133	819	711	275	946	669	1108	1252	860	709	616	247	1208	268	875	365	55	1244	1237	612
979	744	36	1028	1090	1137	84	259	1029	975	693	926	999	1208	1148	570	516	915	1176	898	18	732	121	61	377	322	810	305	950	357	1211	1114	1214	153	315	1024	1055	626	99	167	1095	893	234	1265	1031	643	998	29	342	632
941	743	763	1246	29	1001	915	58	373	728	530	758	809	1186	171	948	211	522	23	509	735	785	848	59	1029	837	76	79	1193	952	1055	595	877	1252	1035	788	1015	707	739	325	702	685	1142	107	936	534	182	206	855	1056
60	223	268	1014	809	631	515	161	68	378	905	169	981	293	550	328	278	381	275	928	1071	704	384	1067	890	147	1216	513	196	505	1246	1015	616	244	209	1043	574	2	586	1122	55	645	1175	246	45	895	243	143	311	1209
216	825	768	635	922	998	1114	837	1063	854	932	624	118	531	116	771	183	515	511	168	947	133	100	668	762	831	267	603	884	896	890	749	545	798	1124	801	670	704	219	1117	162	987	1260	552	70	30	1089	957	1050	68
384	1001	1255	776	1160	627	1066	608	637	318	969	1202	945	630	298	193	254	152	1000	255	1180	733	163	15	73	689	245	367	133	1184	87	373	988	551	265	320	1224	1082	162	113	1146	680	799	578	778	807	1218	140	852	148
657	558	262	929	756	23	959	303	503	1076	948	802	958	528	623	523	559	683	306	562	676	356	1050	843	235	1077	1162	276	1116	362	668	148	1055	145	329	730	336	1110	757	176	112	618	894	67	731	171	734	526	821	46
43	1065	309	900	134	308	691	1020	902	725	361	1013	236	7	336	170	1078	607	369	1247	965	64	530	1060	660	90	94	641	676	164	279	866	96	1180	143	240	1043	680	851	225	933	1008	269	932	822	882	99	123	917	1172
737	1021	725	590	254	603	676	105	1104	707	1147	657	973	240	682	1235	1253	533	91	1246	757	71	932	1053	669	1109	779	548	107	709	695	286	86	853	911	128	902	655	551	727	80	208	245	532	844	38	1169	1116	812	920
925	1075	335	88	808	134	1074	236	816	702	323	302	633	750	976	574	872	364	265	1151	613	510	230	720	676	1137	295	1121	638	1038	156	935	858	1030	348	353	1001	675	825	29	862	546	1018	106	1243	768	1234	865	1115	319
991	1198	1237	290	801	574	347	625	345	812	1029	968	580	818	694	720	1160	845	756	685	1091	324	1170	572	364	1056	702	236	718	1240	1105	1221	176	709	520	14	166	1156	232	90	105	185	1020	161	533	562	851	1017	712	962
1263	718	295	172	646	135	1066	747	268	649	631	225	375	520	1008	670	257	348	994	378	638	661	1246	1247	219	371	784	547	540	873	651	521	69	216	895	1085	1071	39	1105	845	824	100	949	1208	74	504	106	248	322	621
674	697	916	939	689	353	1241	1051	20	501	883	855	651	825	232	264	342	513	356	606	988	1120	845	1	808	1155	854	950	256	10	786	538	797	78	1209	1180	826	257	1135	1184	714	198	118	935	1183	803	174	1211	201	1239
1184	956	130	345	659	772	597	804	1161	39	589	888	70	625	652	851	1146	34	1013	93	1068	182	327	711	344	846	650	122	350	1047	755	222	1208	926	858	770	1122	193	700	913	226	699	313	1071	185	1021	912	36	255	1042
22	810	288	600	328	1072	954	136	84	293	851	1133	935	1147	365	828	1203	1233	203	956	796	755	504	671	509	564	1094	97	533	1263	1229	375	334	332	1183	1216	7	1129	562	1138	716	635	1087	643	220	283	622	811	949	530
582	804	227	876	669	638	608	1074	223	1162	70	732	647	704	998	101	691	620	1140	1232	907	710	615	159	1129	229	1181	1256	906	507	790	345	544	971	653	835	986	853	375	884	129	1188	844	179	51	806	511	109	265	922
632	354	1026	97	382	738	623	920	1021	566	176	295	852	897	41	287	1249	1172	681	84	1121	541	381	1059	169	832	103	356	279	1001	664	1007	160	348	45	845	144	507	371	861	128	1108	709	13	360	321	717	1258	1214	213
934	28	533	314	41	180	1200	507	826	1247	1246	291	932	1091	729	990	928	1128	310	809	1080	911	256	756	224	1142	557	162	945	841	668	903	1046	1199	703	222	1202	512	136	1054	1172	819	797	1048	562	208	921	839	350	18
63	829	76	137	180	790	843	146	941	359	125	1227	228	312	982	7	230	1213	570	1195	539	382	1241	751	740	537	619	1201	507	296	522	855	705	1090	605	711	584	1049	839	528	884	28	585	671	1055	213	864	124	158	68
255	113	1073	981	552	1036	1202	884	167	543	586	846	727	561	41	721	1051	740	1033	832	1094	251	16	707	642	1065	796	1181	15	956	272	268	1079	147	1186	820	356	651	635	776	2	290	786	748	932	868	101	978	1037	1234
181	622	212	891	329	893	756	960	1104	70	319	1228	594	505	931	1174	1243	1247	691	803	793	177	1049	1013	1015	1198	789	310	74	1060	658	1033	932	1122	581	118	937	1119	870	727	762	1086	648	1131	1073	983	81	1078	1018	298
1042	799	793	1148	162	895	183	260	995	532	44	64	272	540	894	536	605	649	841	848	242	77	750	509	978	1108	564	1063	1254	526	1223	1158	270	1173	514	1103	812	714	987	265	1095	160	888	1220	924	962	166	9	830	1201
1261	1025	1029	1021	86	1034	693	43	129	743	754	882	1140	1232	838	919	63	47	1196	9	270	311	34	228	1180	854	276	815	675	94	713	760	177	313	1093	685	194	292	508	174	1040	1214	686	585	934	345	1124	275	1008	654
693	1129	1250	129	567	362	545	968	934	756	148	164	152	884	917	991	750	1123	615	728	1040	724	70	504	156	647	1233	1115	907	1044	186	777	689	1015	512	57	992	782	175	209	40	589	286	1234	189	995	381	939	305	914
158	1022	954	59	1066	1242	177	359	776	6	632	939	927	635	910	675	989	591	654	552	1187	841	1054	1174	140	366	949	1225	914	1180	304	854	13	73	138	553	57	840	1177	282	891	607	1035	255	784	237	168	988	1086	1186
864	722	659	243	956	827	223	756	587	1072	654	811	506	184	168	638	64	626	673	362	589	1022	1190	149	378	689	180	191	133	1183	846	948	261	578	1247	734	1203	1100	1133	290	730	117	233	794	1081	81	154	158	836	1217
787	182	63	1249	81	108	52	1235	146	131	980	735	148	722	1155	513	717	1175	1026	200	932	808	170	938	79	1190	833	339	697	331	883	51	176	784	365	6	687	360	549	646	546	118	895	703	1215	557	198	1199	631	32
39	885	527	1111	630	904	92	52	655	559	524	565	694	1171	1191	715	827	850	1139	875	1155	645	264	1227	1218	628	246	311	72	1028	521	774	147	813	1208	1140	167	136	266	995	763	758	984	1144	1237	612	831	740	1197	308
749	886	594	214	330	652	289	786	1125	169	599	1122	1156	864	1167	915	1231	757	367	1158	111	131	73	62	1140	544	908	626	123	675	352	667	729	826	29	690	1053	1215	164	170	714	1106	84	1191	173	872	658	885	332	331
856	340	1264	138	1157	523	103	10	354	282	649	899	1173	501	829	115	194	785	976	1188	793	816	97	203	1073	1015	170	624	75	1250	940	5	923	763	659	713	222	94	929	982	924	706	1203	781	765	280	1265	221	819	1200
149	241	208	806	12	1103	1137	936	46	1046	247	788	613	849	230	1198	1133	187	823	67	529	797	704	1113	1242	334	61	733	715	167	736	770	884	215	95	730	259	1175	508	1170	170	848	174	1011	289	800	282	1010	1077	57
246	311	28	982	936	113	1228	334	279	1233	883	1137	1259	1089	838	1001	842	94	986	923	296	962	558	1045	629	1116	544	302	1073	1166	51	317	38	645	891	1212	120	596	213	565	1188	1207	43	786	1068	109	1216	566	903	826
592	1209	1012	1044	100	853	87	626	1201	601	1260	263	872	1144	188	826	882	1228	798	1093	288	681	982	157	191	1219	219	746	323	738	15	190	666	82	1147	937	155	668	151	930	740	1143	556	574	820	1118	52	285	767	30
1206	927	993	584	1122	341	1241	276	1185	668	1023	789	1049	52	991	1	697	964	543	24	569	890	225	869	537	527	535	1192	791	593	74	848	297	161	1214	71	925	251	31	1219	156	761	1190	1207	985	308	750	530	526	1107
200	37	1001	157	780	514	675	215	549	605	991	123	987	41	186	1261	323	102	1084	201	860	350	1231	1242	604	1148	786	179	624	173	986	831	80	553	192	1052	1072	736	974	126	839	874	241	634	15	767	889	250	254	135
593	251	1132	741	994	1060	690	814	703	1068	184	621	265	147	645	835	678	1234	556	1135	1073	550	160	46	819	107	827	320	968	380	34	1016	307	124	935	729	207	747	1159	337	505	856	701	28	211	302	518	82	899	697
654	1232	160	53	1233	1020	915	999	12	693	1146	1110	571	118	841	630	631	836	302	286	553	188	20	775	324	973	1113	275	155	1257	91	1029	1261	1217	330	47	917	580	781	333	642	350	268	1197	845	981	100	566	1033	1069
84	767	19	1144	578	712	677	324	341	89	1102	786	924	648	248	509	1079	1262	951	48	870	1176	110	1169	39	29	607	1228	871	1059	345	255	590	763	908	322	903	620	152	788	552	244	733	1194	227	268	108	935	111	238
502	263	1060	596	1137	1180	271	1088	769	136	991	1190	284	1237	890	758	109	673	546	1049	693	765	520	1160	772	841	924	569	912	558	608	879	1119	869	581	348	1245	57	831	825	1235	4	1254	1061	342	1231	597	796	1083	578
1033	223	255	2	1070	702	209	594	1171	1196	379	531	1135	1213	1246	314	1051	316	1015	137	831	1102	365	1155	228	206	232	779	775	559	1030	75	126	264	78	382	983	120	1256	1112	615	361	39	818	677	115	988	6	1224	976
261	144	958	112	1215	579	262	803	171	555	675	964	345	992	843	1031	935	705	358	708	633	566	1020	199	1218	972	174	1001	608	772	195	1114	665	630	1046	10	971	796	999	571	822	192	1079	1246	117	773	1037	1060	114	610
11	767	864	1081	522	105	1104	1149	56	1076	555	336	1037	127	1265	664	1002	331	975	646	1125	958	347	118	679	102	903	640	13	54	814	792	551	27	133	898	579	1198	765	1186	643	223	317	576	28	109	294	525	502	606
1122	785	39	44	1079	705	877	707	355	1150	284	1162	56	751	637	651	31	649	912	899	783	1106	813	325	998	96	836	520	568	934	315	382	698	679	690	1145	824	366	817	307	967	1160	1192	559	796	901	16	94	156	790
1265	551	9	840	704	518	1148	1039	648	1235	283	885	155	110	1124	60	1117	246	1021	1015	128	577	736	904	286	217	1263	943	1173	843	985	142	212	106	1239	923	503	139	79	527	625	853	1065	898	137	620	598	1089	1020	702
1088	165	1122	1065	525	46	510	205	571	86	600	944	1012	298	738	194	512	305	872	271	1168	243	1099	763	1089	1222	166	177	585	332	887	757	555	988	951	715	528	38	214	844	891	973	1189	1169	84	336	233	112	230	867
54	82	242	342	350	196	814	298	1060	370	1052	795	882	683	831	1043	1194	177	755	251	619	731	906	556	949	1078	983	794	1155	797	985	254	1069	176	758	320	552	693	782	939	719	1028	16	902	717	896	928	769	709	781
1080	914	1183	910	620	959	542	566	811	1073	1131	1090	915	534	971	71	722	874	94	759	510	1211	1179	980	240	182	29	794	47	1120	603	1024	9	133	180	995	1130	67	788	984	862	1152	122	321	1071	992	170	369	512	907
884	625	917	891	1195	269	641	307	1229	1092	91	689	1071	603	361	720	764	192	103	629	594	583	888	384	628	11	85	1201	208	918	885	685	109	999	1027	723	1001	642	549	47	591	270	1232	852	993	820	218	108	1257	753
1009	23	362	1035	326	899	790	746	1229	702	652	968	506	106	1203	1260	319	753	195	738	906	717	801	1019	999	508	751	610	1166	47	367	273	976	701	660	1201	1158	384	961	1235	9	764	935	750	979	117	344	525	1134	1053
1245	977	1248	1115	1151	1124	1107	897	1241	1100	1224	998	303	786	1007	274	186	559	772	824	326	937	709	710	245	626	146	838	1210	948	40	888	98	55	218	551	768	1121	126	1070	746	159	1008	934	375	513	1062	590	748	586
590	707	911	98	721	578	1078	28	63	836	819	837	986	104	1159	592	146	831	681	165	333	340	374	271	99	631	117	835	308	571	909	1147	174	703	768	358	350	650	699	1058	1121	253	325	177	1059	547	224	872	16	371
5	738	233	691	1108	297	244	840	567	1095	882	203	1102	823	1034	39	105	1142	796	1124	1261	157	788	340	69	808	245	582	865	1012	666	318	68	77	613	974	210	1000	1092	685	867	798	53	305	205	716	789	1013	311	1176
98	721	127	1086	115	68	837	880	987	860	927	714	1058	827	573	1230	634	1229	239	839	806	823	848	857	932	258	537	750	58	945	769	24	159	1107	641	10	670	743	312	1103	930	1186	158	853	755	1198	309	145	747	1038
368	1159	1189	23	522	81	78	1183	531	50	308	1056	891	1260	19	338	184	1061	1048	688	79	197	1079	943	150	701	992	219	598	1165	547	198	309	581	1094	77	262	974	865	828	861	203	249	535	1232	245	236	206	550	371
347	595	21	53	843	977	970	105	1179	1038	589	16	878	357	1124	1219	1163	678	673	962	1223	319	67	856	15	890	1132	58	152	603	265	1174	349	779	1083	1171	59	322	1026	1060	1024	515	1119	93	328	1190	263	577	654	1087
1025	1201	176	1146	1187	183	1239	1229	873	304	658	891	220	1107	750	645	271	1256	1140	356	677	717	773	577	300	318	122	831	277	510	124	860	544	767	568	1148	765	806	679	256	365	754	1251	903	962	1081	234	170	224	166
1064	602	664	892	145	280	722	713	597	657	17	65	877	1208	222	335	725	53	584	962	920	158	626	553	1044	649	30	1092	90	20	1089	8	789	765	803	793	15	533	1144	187	688	967	716	324	821	1250	1080	992	1211	1042
354	674	316	205	86	311	731	593	301	936	199	994	1141	846	945	812	172	503	29	1104	1241	1079	357	173	971	1072	687	1092	786	126	12	6	153	266	202	679	629	868	1245	575	766	636	73	1213	278	1211	923	1131	15	888
856	1157	883	242	1033	1017	1239	514	304	613	1131	374	291	991	36	256	754	1192	1156	1100	200	296	1219	308	884	807	345	1004	1063	31	1260	1081	377	178	278	1173	212	1062	1170	904	829	853	643	347	1232	945	882	611	1254	733
114	1050	620	847	696	633	703	1063	599	901	1013	801	287	208	766	878	507	935	1118	9	711	1168	941	578	1033	1051	1197	1186	1255	1022	81	380	840	1088	613	1095	312	618	958	221	528	972	523	1090	168	774	534	1010	647	923
663	45	1130	580	1094	735	127	259	15	628	137	1052	10	1054	1188	82	990	980	627	782	658	211	313	966	1004	677	780	114	954	617	943	38	854	574	513	1102	1226	600	887	1246	152	1242	84	909	1065	578	125	803	140	959
850	894	807	365	77	341	37	193	696	109	251	785	1125	215	1022	1076	120	706	1056	741	180	766	36	54	825	1050	1234	89	360	1101	764	91	53	12	606	538	384	876	2	745	950	141	373	551	204	927	699	651	532	144
854	1078	504	542	1083	1091	535	545	357	1141	55	306	230	147	1150	1138	585	576	660	593	137	1149	994	717	614	661	32	110	249	1240	130	511	126	689	530	1261	89	908	1102	980	538	757	813	1089	1170	156	778	1227	922	571
589	70	856	967	773	207	710	265	541	812	694	257	1144	907	959	1118	821	150	879	775	170	1006	1015	1011	530	1004	942	864	881	944	1145	733	1030	341	32	652	179	600	1248	509	835	28	1097	935	679	279	318	662	1230	543
988	582	1213	1211	725	949	161	1193	155	516	1121	216	232	803	853	1122	56	842	1062	593	153	1047	1110	841	50	818	1069	588	145	1140	1147	615	377	1138	21	932	207	567	273	873	156	79	870	689	786	1007	565	579	1041	821
551	1092	90	708	728	1108	1249	170	835	305	612	126	592	370	1037	719	1119	686	588	1261	692	279	187	120	723	843	1254	331	1006	378	925	1022	1059	1235	1111	572	1186	1116	786	659	1009	681	714	94	153	1085	506	1104	631	62
89	1037	172	911	1147	359	70	965	358	1029	214	220	285	1031	568	1167	908	711	749	155	1130	580	504	869	792	776	520	936	204	909	778	1220	902	818	693	1261	1071	903	622	96	673	34	227	1124	1010	228	1023	5	296	901
170	512	819	1082	310	348	382	773	769	903	1015	560	720	211	194	262	1175	218	771	926	874	880	139	1243	1029	737	333	64	1126	800	1252	530	76	57	4	779	163	511	309	804	923	598	157	758	272	668	717	220	198	83
125	171	157	596	774	763	847	78	845	799	227	954	206	359	892	272	33	514	780	1179	683	224	925	552	129	228	626	943	219	650	748	790	96	49	76	934	703	1147	248	106	99	614	733	137	298	124	543	755	133	958
1106	106	1020	1261	1159	28	936	16	569	1044	308	290	1101	148	561	60	275	175	369	282	1191	356	255	909	1098	384	230	659	1039	873	616	984	14	155	1194	1067	1177	1017	1087	1085	1195	1031	1253	778	846	105	1015	1115	649	248
601	1085	539	1118	102	950	886	236	874	149	722	663	551	72	374	947	217	247	806	1159	104	512	216	228	1069	749	38	887	1020	1065	1219	306	260	668	766	737	141	640	279	672	1075	771	1008	586	956	210	734	872	839	189
529	790	807	1231	905	1254	568	308	736	1256	215	1110	274	802	544	35	139	65	1244	141	899	151	45	1100	1057	289	374	97	17	1009	994	309	1229	203	540	322	569	879	519	195	1142	47	683	875	698	348	613	55	365	1064
547	603	1218	956	52	1010	972	167	1265	1037	1215	525	1233	1059	849	3	1105	1115	198	930	936	1229	542	319	527	129	1242	264	182	967	1001	121	56	228	254	320	101	998	778	905	213	1021	269	690	296	891	1186	1091	1055	570
526	1106	523	1200	659	1060	295	900	1153	885	927	96	951	820	238	147	883	1223	665	575	593	185	1094	240	789	751	1042	69	1256	773	202	335	676	207	1261	155	1103	139	819	137	580	257	9	152	998	563	360	287	1030	670
1086	601	321	508	558	209	734	284	1146	350	1124	936	1072	782	108	714	742	160	342	525	86	903	367	340	1149	119	18	598	1038	69	668	1006	939	98	843	623	85	274	1215	40	661	545	361	1074	279	706	876	912	812	281
1181	984	617	679	290	1196	51	507	1245	626	875	532	719	1187	275	664	621	1085	1048	575	1252	126	841	1164	783	896	131	1251	1143	1071	822	107	60	1079	1082	827	770	1224	66	64	79	1257	648	587	590	503	574	1076	298	762
1158	705	1224	1116	909	1079	1200	663	142	237	915	234	1128	1009	987	576	573	7	585	69	534	188	290	1102	536	637	1237	204	524	766	167	998	87	1196	989	362	170	741	791	1185	1230	275	902	1233	995	924	626	880	300	1146
577	342	298	361	626	328	1261	292	351	789	640	590	1040	202	1073	629	642	1186	752	1060	248	7	1229	379	699	1095	766	769	37	6	268	561	219	320	697	303	29	687	225	1114	784	109	1036	707	1027	1174	288	1025	773	905
111	1089	10	676	1060	309	799	265	146	1064	18	348	765	185	1107	1235	118	216	1142	555	869	821	542	1145	1031	552	1220	578	1014	311	585	158	957	32	840	518	285	660	1027	837	805	656	1138	183	45	1183	47	321	567	817
225	1199	564	584	997	164	925	563	309	24	1165	1124	168	913	1087	796	752	611	1218	277	159	887	378	35	218	692	939	519	688	865	180	909	662	1031	1002	1004	182	230	1259	380	789	157	339	810	340	281	623	328	1167	522
916	844	211	541	293	1155	94	1024	51	527	944	200	869	1115	1066	14	1205	383	16	1196	1248	323	910	972	957	106	1028	151	979	978	36	778	322	313	1038	677	1060	1229	940	190	380	996	673	310	537	1211	820	728	777	933
196	377	133	973	604	219	67	167	923	357	718	1195	276	1064	293	84	538	517	312	740	1135	584	670	1122	1229	942	890	294	243	892	733	203	1039	348	996	988	351	703	760	513	918	832	42	139	798	40	49	1002	1126	569
371	592	330	626	283	308	27	122	1192	1134	800	374	715	690	18	138	600	588	741	980	941	1261	200	1197	663	1262	936	972	222	1200	864	31	186	1148	935	709	513	1046	833	1157	26	1137	681	193	850	795	1249	221	976	519
853	1079	1165	307	372	296	265	323	592	993	516	1214	1121	201	829	173	1262	350	626	1117	596	1061	35	1078	762	347	10	597	817	1205	698	194	887	1241	804	234	140	159	694	329	941	792	906	55	62	1091	362	253	215	1158
228	352	756	747	365	326	235	245	875	1218	318	806	132	1186	330	1089	60	1161	1166	538	1015	902	613	1189	729	1026	200	882	1185	858	1241	343	1207	575	986	750	1233	1234	29	922	1030	336	75	1017	252	779	835	798	881	261
987	299	1225	545	280	661	1191	906	656	1255	537	1052	805	281	1256	1009	919	312	254	97	888	988	722	256	518	113	15	1162	631	160	623	1233	559	5	948	77	882	199	314	324	601	753	809	889	307	742	1167	144	570	644
919	1232	347	1191	872	593	1060	507	1178	537	643	915	1241	381	734	673	16	1139	998	270	697	139	925	936	631	708	930	28	290	539	516	857	777	761	840	511	987	698	1152	753	358	66	582	11	1240	629	767	892	175	251
859	47	146	363	678	370	316	104	587	1034	1245	354	1231	889	369	231	1101	15	1019	101	143	557	1006	828	1085	1062	17	340	877	1172	19	818	45	219	692	936	850	76	1026	860	1053	944	1153	309	558	1211	616	264	643	1209
165	1107	373	626	1249	1097	1042	824	354	670	163	335	725	815	344	1174	507	1133	539	768	309	370	117	592	578	520	624	797	677	85	544	1033	1220	557	722	1217	794	919	686	937	118	706	1148	176	152	936	1026	672	1250	581
539	181	708	953	135	57	806	895	794	246	527	176	19	307	558	366	687	1031	1228	945	1207	244	517	121	954	745	1045	350	739	773	311	723	17	1147	1143	140	616	938	1119	343	1115	212	827	214	238	258	667	709	1231	651
599	762	23	893	91	336	1259	593	565	330	768	895	44	294	178	521	1252	1138	225	254	930	668	675	862	567	1155	1236	1020	1090	1040	341	1253	1201	332	340	961	252	1262	980	695	829	57	522	1221	635	1114	159	160	1009	122
730	285	737	650	1166	345	375	503	560	647	751	1119	729	1114	904	703	96	372	912	146	989	759	856	1087	825	274	622	924	879	1115	94	893	151	629	38	266	1159	706	687	1060	226	683	977	676	1071	913	535	848	559	346
1264	86	523	4	1254	714	16	622	634	1022	1058	740	328	760	296	954	609	186	953	300	695	152	357	122	712	225	729	349	683	64	1081	129	1249	1035	291	325	148	286	852	800	955	1261	527	631	243	63	362	869	1020	1165
369	870	118	920	842	900	797	226	1177	271	1118	884	1090	126	1027	1247	659	1095	1075	685	514	212	1077	1094	629	1022	1265	281	828	62	36	17	310	364	597	726	1050	805	106	513	1149	1141	741	543	10	683	562	243	790	703
1049	602	572	217	702	6	530	1219	630	666	1053	1122	295	930	300	370	755	249	304	539	59	698	191	788	711	864	31	269	901	911	340	871	730	670	887	384	591	682	974	723	87	35	574	171	106	703	1172	1214	1254	667
762	918	1097	75	294	886	740	595	1188	1221	10	325	250	278	1084	876	188	769	53	320	916	1140	1080	591	327	711	254	765	31	981	807	1111	568	1238	32	129	675	1229	1094	1144	1065	869	598	309	369	1131	900	1185	103	82
73	1065	544	76	783	552	384	967	251	46	741	379	1172	199	717	377	51	906	602	521	523	1245	204	716	674	277	651	1063	117	261	734	334	701	304	790	954	55	694	1001	223	718	71	845	826	1076	825	355	106	1220	79
915	337	226	780	753	644	254	651	52	1205	1256	552	381	848	705	510	516	357	922	547	625	563	236	950	315	204	841	303	871	958	153	162	655	892	565	1153	244	543	855	118	196	743	1101	1200	896	328	224	662	1022	681
1104	1237	322	902	272	30	273	540	535	569	205	352	1256	28	63	907	534	722	139	586	184	706	710	606	843	1050	1216	834	543	138	509	264	157	1246	506	563	608	869	866	938	1232	303	1092	83	275	654	517	125	285	1159
233	4	1113	756	1260	100	306	1249	644	1238	734	360	248	366	515	46	1133	825	1140	564	833	210	1241	140	1110	245	218	147	171	708	890	1073	122	136	764	822	1119	906	178	253	365	849	334	524	1157	91	1190	679	610	356
239	92	1235	920	905	685	762	549	942	949	1139	1224	95	879	1051	77	769	191	839	622	553	137	986	1033	777	903	695	978	872	779	799	29	763	1055	1008	1171	501	286	346	254	534	887	866	1183	284	157	844	302	65	1007
1127	755	187	1009	947	370	89	1043	1186	1022	277	505	226	810	839	10	159	940	669	1053	1084	286	1018	371	845	192	214	962	173	1218	339	813	927	614	343	1155	825	170	829	209	518	1110	304	650	1247	715	634	565	611	828
622	911	280	980	47	1055	705	81	907	51	1023	19	608	1234	1200	1091	658	552	101	104	574	1022	848	684	158	1028	1018	1042	1051	789	1002	1014	570	893	247	958	46	20	933	1103	785	1178	670	663	524	291	1144	680	722	605
689	999	55	1066	1112	1147	217	374	768	79	997	381	281	843	154	1059	1224	550	879	65	992	948	962	869	344	319	875	184	235	1135	148	273	993	744	175	211	1256	831	862	502	165	821	177	505	872	561	933	811	37	839
896	605	149	550	554	854	789	1160	1027	532	842	156	526	1199	275	40	685	547	307	1109	533	1219	358	361	1117	1121	514	97	564	201	1029	37	640	1261	912	331	952	157	975	612	88	1263	23	273	1136	635	1090	650	192	979
986	268	585	284	620	1039	843	39	174	865	970	561	835	108	589	710	1252	556	646	14	1228	350	709	653	723	229	946	1179	52	289	910	1171	1068	331	773	103	538	891	695	748	206	1015	183	680	1155	604	559	1170	182	793
859	548	1000	221	777	1140	1170	194	665	711	139	922	607	762	215	636	165	504	508	700	1251	301	153	1045	910	181	764	876	975	115	208	72	596	69	862	1167	1221	514	1243	867	1075	180	923	577	833	1222	49	277	522	846
1079	507	847	124	1015	272	293	909	139	45	583	545	176	661	226	1020	345	1076	366	307	327	223	657	872	1091	201	161	1038	1090	1084	1136	565	829	118	703	605	781	889	195	855	126	323	572	652	1006	689	643	191	650	57
773	819	896	356	59	681	97	993	558	963	729	303	173	957	1	1117	566	921	122	1010	214	1060	1194	638	71	1232	1242	283	1094	754	893	168	808	702	733	256	1056	44	786	803	1243	117	878	1107	817	753	1013	793	920	249
109	938	1159	343	933	824	58	384	1250	740	766	883	838	1171	1112	908	510	701	1251	1152	806	1147	1058	775	313	269	124	887	73	21	593	349	240	60	560	588	826	209	94	1014	78	1126	717	61	178	755	645	283	1027	291
363	699	831	624	983	1134	569	649	384	1143	1175	1253	724	281	508	1128	552	716	131	275	645	271	637	1092	1058	182	1048	536	60	839	1044	970	866	1002	617	929	1079	902	1083	1107	898	240	295	248	79	161	1115	1089	276	600
1107	208	662	1199	357	30	1210	656	816	68	849	225	1075	282	1181	350	100	1233	1068	944	1060	1190	833	375	172	960	821	155	943	705	193	568	988	1055	18	700	1146	1242	10	554	979	650	802	1032	655	363	1066	160	846	940
154	1242	871	140	615	153	981	18	918	1237	814	933	627	509	20	885	832	1248	824	833	152	1113	157	542	681	604	520	24	142	952	999	1030	130	518	791	379	771	1036	1200	113	56	860	1055	134	235	777	383	1048	883	1019
301	577	17	149	652	1080	347	724	883	258	522	784	984	688	1260	728	876	958	545	1059	198	1193	791	650	540	751	349	782	1085	184	788	837	536	1213	223	377	183	1170	273	812	1265	41	730	1082	651	1232	1175	283	539	932
1246	997	2	89	59	808	598	841	1010	658	587	607	1212	768	1002	339	110	634	77	174	724	857	1240	872	1155	828	353	1078	594	676	981	234	578	910	169	298	1030	1114	336	196	1235	920	265	128	228	377	777	9	1001	791
1191	930	653	542	39	1203	17	607	1083	174	1016	750	2	1253	1186	606	208	256	150	812	106	1047	351	97	75	1122	1164	1160	631	329	1155	360	872	792	866	1252	663	559	1064	8	346	586	650	819	821	741	320	149	572	703
272	911	683	588	287	865	234	384	857	1010	827	933	1042	726	1162	918	950	810	1234	643	892	299	669	50	1215	88	1243	321	523	196	1180	107	182	379	653	573	565	122	808	118	507	157	84	1161	531	1264	769	530	16	544
309	1019	1209	515	890	266	1119	903	95	696	674	959	970	1160	911	819	680	1115	246	373	840	729	966	1007	912	994	30	218	1071	1244	1164	250	1154	1029	816	837	1258	286	844	799	296	796	358	1137	845	1246	528	312	547	1098
1099	1061	82	235	858	226	1036	619	1018	140	681	352	275	909	697	570	136	937	107	556	96	232	1032	1039	513	274	725	910	546	309	169	867	840	1132	161	1119	258	1007	891	333	1171	301	552	214	895	1235	323	1086	296	28
595	705	766	969	1140	208	1063	255	575	777	563	1147	1094	272	135	770	633	22	868	1074	508	881	319	1168	1223	1073	382	151	329	84	1210	1200	591	192	518	759	1048	645	377	891	700	197	1093	900	243	350	112	347	640	598
548	1043	1221	1116	547	1104	892	10	222	33	262	1062	1023	748	994	833	242	155	860	779	890	316	1001	1160	800	604	280	1202	656	527	1102	1049	710	68	142	42	1036	85	824	317	1119	535	627	946	1120	1048	973	358	87	968
222	1000	502	202	970	115	350	812	1056	534	718	1227	1033	891	154	670	200	774	1150	858	156	157	61	331	1018	695	922	133	1239	153	1179	327	1234	83	911	1247	542	1092	158	585	290	785	1046	636	231	758	650	546	1260	943
372	893	705	1256	829	1031	56	38	513	976	71	265	175	688	234	540	669	1148	273	798	363	541	170	301	177	137	760	24	582	360	193	138	819	550	1070	674	613	952	302	781	601	655	286	249	105	115	330	643	1156	1152
881	637	1261	938	773	969	679	818	671	906	932	1241	769	1092	888	621	1089	1214	577	367	216	676	891	1082	562	548	191	1199	506	647	583	977	957	34	1244	652	89	349	745	1017	921	247	76	280	22	803	56	119	948	526
987	1130	550	561	1004	555	507	121	626	885	779	118	321	180	1074	888	876	839	162	1072	1212	974	997	675	733	292	588	1140	135	259	851	1201	1108	560	1168	309	142	518	28	619	829	1095	646	890	241	363	777	681	244	227
629	918	305	1035	1063	1147	744	711	1082	837	1220	701	686	216	1202	377	1011	1115	7	292	210	917	754	1170	1118	948	809	503	1263	677	632	550	89	750	70	798	166	1120	286	526	785	18	76	836	175	772	757	38	722	1184
879	1095	243	867	646	57	587	791	696	808	294	817	671	1220	747	826	1151	75	1092	821	169	220	633	1128	31	697	874	204	803	333	10	673	1136	519	863	644	1123	548	1262	1247	677	944	166	91	1048	624	66	193	608	1061
199	99	872	22	672	123	296	701	898	966	303	339	878	1215	577	915	900	565	808	1040	796	1012	1187	1245	832	686	758	747	1169	761	275	28	972	1070	677	516	210	1010	582	626	840	674	556	940	802	34	848	982	229	772
358	743	57	736	867	940	1120	1212	182	661	633	942	203	375	1223	258	268	697	49	278	551	300	510	526	45	561	897	1027	824	1259	63	895	918	308	1241	952	259	134	568	176	815	1044	600	171	130	346	43	701	163	224
230	825	1134	608	740	562	126	950	1195	160	168	1187	1116	162	569	64	954	327	739	73	316	146	704	617	1079	161	282	1263	93	1011	683	1063	841	697	15	742	204	249	726	655	252	734	1031	1012	991	868	1076	70	98	201
1162	114	744	704	916	164	74	799	1166	943	1007	342	509	359	508	37	310	651	782	922	73	760	71	966	217	337	277	52	927	1085	1229	241	871	300	302	594	1148	254	557	1081	77	197	250	759	198	593	1143	1047	276	357
223	720	611	67	562	917	332	56	733	557	698	575	187	592	796	1029	1014	1134	1106	657	636	154	583	34	501	1076	1223	50	896	135	275	1186	831	41	297	813	40	254	556	1079	174	382	1125	1259	884	945	632	111	316	299
61	1004	779	55	292	1264	1028	155	35	685	263	154	323	76	144	663	235	1239	626	752	373	540	181	794	820	67	987	579	679	758	816	268	145	800	586	47	546	180	827	611	176	228	240	1125	894	946	1013	868	1183	604
1265	1214	187	778	1037	937	218	313	846	45	148	922	634	177	335	581	519	1201	708	1256	283	707	897	41	912	1088	1006	175	101	327	1100	1058	77	632	21	887	682	1044	1176	955	82	1143	782	257	166	29	111	59	515	264
781	118	12	908	885	308	1	1175	583	1193	755	182	282	998	917	818	730	329	718	681	680	259	871	18	805	244	150	193	1082	745	1053	766	864	158	295	1159	616	258	1247	126	247	912	319	198	79	80	168	1034	672	938
337	899	979	551	1242	678	335	642	779	613	886	986	842	892	550	974	786	989	581	1065	279	872	632	1189	785	992	252	1135	733	369	244	814	159	253	843	983	1224	305	539	856	653	1244	383	717	265	1014	823	199	123	11
874	970	656	173	201	381	951	1080	609	959	702	607	738	340	373	999	1152	671	1135	863	1065	1089	704	131	984	337	1172	1163	193	648	986	284	537	253	888	343	509	737	1166	1136	843	309	1176	247	1029	101	658	97	585	158
121	1202	843	177	248	1262	1232	660	630	21	135	377	1249	1116	907	722	276	583	269	289	1056	1152	123	296	711	989	82	728	606	1170	1204	751	634	833	1238	508	1243	1224	946	913	546	160	1181	895	24	112	786	1251	1151	779
224	549	8	22	1158	352	152	946	1028	720	972	656	136	1	264	1080	557	665	155	1043	1041	1060	169	1021	743	513	1241	703	64	1208	351	598	158	128	1141	583	699	167	379	749	650	989	595	642	1023	146	615	367	13	90
1255	43	245	347	827	946	566	166	501	1089	888	355	274	624	84	45	1203	986	845	1006	183	103	299	353	261	546	105	156	726	831	1228	695	26	138	984	929	346	185	200	824	522	1135	694	612	1136	922	611	540	773	113
647	352	849	728	829	865	1094	824	1105	93	1155	916	698	62	1231	612	1101	118	351	1227	558	810	289	788	112	665	594	1129	102	177	1233	559	233	1128	891	251	184	21	1045	323	618	285	1237	593	792	15	954	114	1	55
62	85	694	318	298	850	784	518	1264	166	1195	18	611	991	345	315	9	36	292	72	951	174	332	155	697	1143	334	159	39	502	350	718	566	150	1180	1098	690	295	786	807	1239	837	890	1227	45	308	1228	11	118	8
583	342	553	867	261	601	1103	979	564	836	537	168	807	218	1028	508	829	959	881	1178	528	29	280	1090	913	27	561	1086	47	1136	761	937	1030	512	122	61	244	715	608	141	616	155	193	130	956	535	1152	765	698	192
738	233	1131	776	91	874	1196	701	1238	903	377	802	991	543	258	599	101	875	758	221	174	349	702	943	550	145	353	770	1185	147	374	562	271	31	1125	827	4	1040	888	70	886	287	253	1199	795	59	23	675	112	143
214	965	517	1156	73	560	343	1106	240	8	27	262	264	727	948	986	11	179	889	935	888	109	157	879	221	899	960	1173	943	518	136	273	738	152	85	547	869	88	128	1072	641	243	1164	300	994	820	871	1154	169	581
672	606	206	575	855	1131	892	990	607	991	1072	143	1033	988	999	32	295	74	1177	201	924	1232	44	510	1136	998	617	825	831	1238	255	1001	85	336	1043	147	820	538	1083	536	68	636	502	1068	1085	126	1209	347	203	131
124	170	830	719	273	508	1242	1174	656	984	607	1101	88	334	21	1025	992	1130	260	704	1117	665	1204	1175	743	367	860	1062	69	379	329	165	1052	708	1012	796	328	989	1036	633	1227	242	239	976	1141	230	1010	219	970	137
87	273	514	509	192	316	1112	175	332	1049	848	1033	589	935	698	521	1002	878	1015	1083	987	571	668	64	62	1050	519	774	706	1259	1170	876	1186	168	54	1229	65	1241	901	830	1047	736	527	576	377	170	1158	748	965	374
284	1251	115	1257	1130	560	96	1163	1063	1197	1165	916	152	641	580	550	50	312	121	1243	1001	246	338	1026	991	790	530	624	854	378	621	372	1259	1248	174	123	904	1025	1264	90	977	1150	836	189	282	2	888	99	68	1090
1035	1038	94	985	88	199	628	635	786	218	301	154	372	1245	320	253	599	77	769	149	637	514	790	310	554	281	69	925	995	1061	795	106	727	778	250	1253	1170	192	350	536	1214	375	303	632	295	759	733	565	280	804
523	33	249	26	888	913	163	1161	734	1154	155	1129	659	568	253	337	52	1183	845	328	874	762	274	877	276	768	210	1209	1062	1097	1041	889	1188	1221	516	698	798	1198	1090	1204	209	1151	1013	1172	384	182	852	68	515	744
1043	635	320	529	1255	880	21	259	535	1123	1189	831	579	520	71	820	242	289	1045	673	44	996	171	9	99	985	990	93	568	156	109	536	51	603	865	352	106	172	1221	371	919	959	577	1056	270	309	879	1231	240	946
1201	224	703	620	782	1229	610	64	517	371	238	571	1186	774	42	125	799	1054	194	256	596	856	17	780	186	826	45	1074	600	44	510	830	180	720	728	503	227	1076	312	968	964	709	1118	1061	574	164	555	1145	776	1043
102	980	90	157	1056	1139	671	1155	570	145	1261	151	243	945	1161	506	597	961	722	311	1009	529	919	555	970	272	836	1151	623	607	925	5	129	906	116	1173	795	903	1213	1088	608	571	668	540	51	868	60	784	616	13
1016	1072	1142	55	544	1137	732	858	1213	245	238	1215	845	1183	1190	1184	842	1156	171	16	811	1056	767	287	569	991	13	266	666	1018	342	540	1164	354	559	792	1257	1180	1045	207	147	755	1211	249	295	960	1004	247	844	1140
685	726	43	823	53	1154	1171	1257	968	939	44	1188	1046	58	931	1056	260	571	1062	1148	783	352	1059	934	329	324	957	560	655	1074	206	875	346	372	348	561	752	217	1039	1041	1031	1203	272	177	118	1216	86	575	241	750
1143	1166	1252	1157	383	1167	626	1039	855	1141	523	848	1227	570	732	547	783	809	136	1253	1058	856	504	370	948	1207	583	1248	1075	70	1056	954	1243	503	177	259	838	979	1139	1136	1019	104	955	288	841	837	1161	223	1131	108
1168	784	1073	361	357	687	906	989	1042	1102	1082	930	740	209	347	53	569	641	156	1232	1018	897	616	554	846	875	1080	273	1088	49	1255	1199	62	1125	1022	1245	1103	589	770	297	689	112	723	836	753	523	710	583	232	243
510	555	1212	97	725	133	668	734	1	293	906	141	563	68	820	1104	162	966	1201	99	550	705	657	1034	871	1244	203	222	1236	524	39	898	48	695	207	278	325	285	1133	158	49	1181	836	334	33	1110	1190	749	864	1044
990	629	1223	509	890	186	1221	193	1233	1025	164	1121	1192	53	196	599	243	604	1234	70	1036	129	1014	1111	712	142	206	1230	335	1015	529	598	803	802	311	37	641	518	75	1148	1050	768	915	202	901	16	1093	837	742	135
610	377	670	1019	1120	569	1138	573	56	728	1249	1023	513	1063	822	834	110	696	1061	1187	278	759	635	860	1009	731	35	902	748	1113	150	643	78	857	286	147	747	65	85	88	712	215	340	1127	1058	646	708	48	266	282
613	830	645	981	226	727	1094	1262	213	1062	983	1247	540	51	897	345	1069	786	238	874	516	653	372	957	1006	670	132	521	929	530	373	624	1048	924	799	311	976	180	126	369	1228	877	648	687	1067	692	843	26	302	853
585	258	1006	1007	652	900	970	1117	1061	863	1198	521	1245	98	670	193	602	1226	375	638	807	977	6	60	928	211	73	164	558	277	617	800	762	348	384	26	256	126	284	70	350	1158	539	943	65	1054	307	217	1060	236
187	250	719	1258	914	312	604	655	43	561	377	530	949	1062	186	794	1071	16	1103	822	745	580	503	1217	1123	1197	776	663	1241	733	716	744	820	784	22	917	363	371	82	1203	1030	75	805	812	319	1011	740	285	621	81
1026	1101	103	37	182	1037	11	606	1234	46	12	983	857	1110	665	51	636	1010	995	999	920	299	351	978	320	1013	1127	1109	229	744	359	369	233	225	354	988	1004	1083	173	114	219	628	264	304	553	188	1029	921	816	600
649	861	305	666	1225	920	692	955	4	867	882	197	1250	512	791	643	1207	566	968	537	795	634	286	1116	269	112	130	301	601	351	1050	977	596	1258	722	155	749	1109	999	623	558	149	859	605	906	382	173	584	852	841
179	1098	347	89	861	125	534	45	224	520	659	364	579	760	879	40	1258	6	589	1140	1240	290	686	765	832	308	928	86	807	692	851	235	653	926	871	539	665	1246	556	1033	1028	657	1020	535	1108	702	824	640	1120	294
816	965	674	113	691	528	715	960	93	1233	83	869	559	855	1104	1127	764	157	1163	70	118	360	1063	859	72	100	48	773	41	789	1017	831	1259	146	627	777	1261	334	216	728	243	738	1048	179	1182	781	362	75	786	832
292	380	920	1112	906	571	507	173	265	1044	673	800	75	621	794	1056	41	720	674	981	26	955	972	148	62	1111	1215	104	846	698	107	908	943	230	1040	926	193	294	813	547	199	1085	675	629	381	99	600	997	1130	1094
336	706	78	241	649	82	99	1050	1080	880	912	193	1186	199	684	602	667	713	2	612	784	177	1228	1063	1148	330	969	282	121	609	130	1110	637	1106	761	805	1072	534	961	1028	865	1241	992	1112	512	588	846	1246	299	175
598	979	1064	739	239	728	28	46	150	814	1221	139	23	1184	127	1129	906	1088	8	928	611	952	914	661	921	797	273	565	577	753	29	513	1136	195	221	180	1069	1171	947	744	1039	89	584	99	786	1233	1248	697	175	629
1017	645	841	550	196	1018	124	986	602	650	989	262	690	277	850	833	990	1228	127	585	823	885	698	142	1196	128	1082	112	1183	993	593	1052	73	212	100	116	878	848	1180	91	800	938	1201	153	227	626	168	377	1108	1171
671	922	678	323	1008	606	1252	517	1251	796	150	1032	211	910	153	78	1018	885	1176	1007	60	833	201	1125	935	712	310	566	584	1142	1225	143	180	1084	1067	731	1160	41	1072	532	137	690	800	182	968	13	1076	987	85	946
1224	67	769	691	41	667	727	984	687	863	343	53	1265	139	1062	205	145	1079	306	100	30	47	1109	933	374	1167	951	760	508	756	879	197	587	1008	335	89	679	153	654	926	70	521	730	3	893	68	12	203	888	721
1195	1035	315	1012	251	53	248	891	938	271	123	54	756	234	365	1104	243	199	693	242	327	1094	673	44	544	598	774	582	305	115	540	988	1142	964	546	1159	732	936	1039	638	218	281	570	1226	369	901	211	146	799	686
286	56	817	234	862	336	693	109	214	542	1186	1116	249	1006	676	62	217	1000	287	976	369	1212	1240	643	342	86	1250	540	788	740	769	1119	1143	686	288	776	1133	184	962	690	55	1215	704	814	618	150	994	303	50	649
143	43	719	553	1065	1221	182	718	112	126	1081	538	1243	711	555	1234	681	800	102	1145	1127	1034	657	178	1112	547	648	1101	121	381	527	749	1169	1158	856	45	1059	300	327	295	806	217	600	361	745	637	624	1049	292	279
742	149	792	984	803	514	240	691	669	1119	1090	702	306	107	714	593	824	129	294	1258	1112	178	563	1055	342	290	1226	766	536	181	225	152	1065	1023	723	806	237	693	630	1156	982	790	1191	144	21	164	1049	953	350	842
168	1046	115	654	1189	20	624	30	915	834	929	1115	587	650	384	750	839	126	1045	45	735	689	368	1089	987	1051	967	663	903	322	1208	1216	723	904	883	15	92	1146	17	1	1218	536	538	552	254	544	561	516	111	768
40	972	284	800	843	773	285	352	973	787	774	371	577	166	1222	729	870	202	1090	653	151	1066	311	377	853	905	817	1198	117	1254	894	561	1185	1214	295	1173	695	1056	148	811	552	684	1044	349	1030	71	554	1000	768	58
783	301	746	1231	1090	1205	1083	698	1029	1236	106	1033	320	865	795	1085	847	807	351	1054	625	1197	112	372	670	1070	689	37	357	22	599	147	319	156	1048	197	322	15	95	1210	647	1092	831	1036	973	335	124	342	99	663
1177	542	1013	963	272	1025	1044	1035	519	937	353	1226	170	160	981	860	1153	756	565	1206	264	747	1220	897	667	773	214	1175	1065	265	801	630	854	910	504	1142	257	18	143	332	563	986	965	826	741	1190	251	718	751	880
42	312	110	677	75	554	254	871	233	319	105	960	856	57	1255	1066	514	548	1263	1091	368	839	107	557	1208	815	108	18	327	1201	983	1103	1173	853	771	649	597	686	987	640	668	585	907	168	543	314	728	157	807	249
1072	303	53	273	1022	862	110	629	1058	603	872	1246	1119	1216	504	1264	285	240	1207	745	720	257	232	1054	597	578	924	620	796	849	534	811	581	254	60	794	177	234	9	939	545	241	64	263	37	905	546	554	836	961
197	1082	102	1009	1184	1196	1079	745	934	198	738	979	1048	631	335	362	113	160	592	991	603	181	258	502	597	530	747	100	901	1152	173	45	203	1008	238	1030	1105	604	256	683	695	337	118	14	164	1083	761	660	930	704
888	1065	321	1053	1260	318	1222	934	296	200	1161	1252	1229	334	1223	851	1189	713	293	1200	580	759	212	887	506	264	1077	18	981	562	63	523	1089	781	609	847	850	1258	1047	730	1150	901	1219	712	1080	347	989	728	327	670
632	881	1168	1001	54	769	1058	1196	1257	1151	1119	301	1072	516	873	592	1147	821	146	671	132	233	963	989	831	1014	789	1225	317	282	1029	888	582	139	517	783	338	719	168	197	748	937	1125	18	306	806	14	1032	1180	536
529	1065	77	585	1128	551	337	790	526	1197	727	140	684	216	183	973	966	881	1083	110	1180	872	953	59	587	222	877	349	802	772	678	41	182	1264	369	594	677	694	596	70	26	870	129	1163	144	1056	918	295	746	1134
1090	1036	1118	69	79	555	934	162	522	513	1091	612	186	687	556	283	554	659	339	666	54	994	664	866	1265	1086	229	90	897	1195	380	86	701	735	329	870	799	2	313	273	973	239	1127	1130	653	729	900	1210	94	115
353	220	1230	1262	562	232	266	1101	230	648	355	54	522	1125	579	112	1173	757	291	1136	790	166	267	1102	1069	1217	877	1081	1118	10	923	782	689	380	827	133	31	1171	822	82	176	810	602	777	174	665	659	1095	1062	1059
163	1082	889	577	750	365	127	367	138	1245	1198	19	1166	857	856	32	336	985	822	7	553	607	764	1109	766	1175	954	250	1102	1176	1148	210	748	890	686	905	1217	807	503	679	805	216	1178	1137	1259	984	871	132	378	166
576	1107	171	655	584	48	890	822	1152	541	1180	681	901	96	1183	1083	705	206	693	650	1257	325	1246	185	1098	106	982	296	29	565	977	1178	242	842	367	340	218	619	538	985	699	601	671	317	826	707	1226	58	281	1213
1229	1239	502	814	145	838	93	1034	35	74	747	1117	131	588	1026	291	666	748	999	1019	1179	794	1065	216	783	109	224	1218	1060	284	342	1186	571	542	1030	1022	60	346	554	19	557	85	95	849	995	1116	981	375	693	959
554	974	514	49	593	861	257	181	109	960	535	581	300	939	559	195	131	319	1159	721	1046	945	112	501	507	375	178	853	728	1030	1064	1200	807	1220	263	742	89	343	40	532	1111	1155	187	653	1246	642	1057	1263	1077	788
292	712	515	1030	755	1220	995	16	154	855	1152	667	309	970	941	1119	19	778	1148	640	818	1163	696	1159	583	1219	672	746	291	886	266	796	838	542	319	368	546	1038	218	548	560	315	24	826	145	260	892	734	790	211
595	58	971	1177	1019	525	172	732	1035	275	181	803	81	818	1199	56	91	833	747	167	791	886	618	701	859	756	652	143	657	924	1030	344	374	1131	884	45	820	759	245	854	1111	786	201	250	272	1150	1247	1052	792	129
945	1195	847	766	600	159	997	782	1236	567	762	367	666	941	773	1144	611	45	805	871	698	1217	10	583	898	792	887	1059	1163	701	319	1064	349	1219	154	107	27	922	525	749	253	860	139	1262	982	121	772	986	554	991
149	1238	289	929	1261	735	1145	728	930	950	137	896	247	24	812	1186	331	201	1167	806	1200	44	1146	1181	1255	147	76	692	163	1081	257	685	1076	1210	979	821	234	212	838	901	1123	1133	1108	1235	344	219	673	1202	729	665
1208	1263	1238	129	384	1259	838	504	649	143	789	950	910	567	132	327	1035	203	1038	1010	991	750	539	1041	1128	65	258	716	883	257	696	892	902	894	1190	1144	273	542	1137	1204	1171	763	968	550	752	1258	43	209	814	703
39	701	230	1089	227	935	950	1122	140	762	1001	761	1095	653	767	523	1047	972	819	543	350	126	132	164	372	273	154	1057	322	815	978	291	212	1231	336	65	343	125	30	752	812	1188	1205	1141	48	825	382	1020	1189	247
857	1246	1027	255	879	826	200	374	729	590	1108	691	1102	827	312	533	105	131	629	882	227	150	889	123	12	535	550	704	1229	236	916	795	369	1230	384	689	730	924	1192	600	589	1153	950	199	794	757	176	1239	335	353
1172	817	232	165	606	660	676	1039	352	668	262	570	758	1100	783	562	814	1154	666	1028	869	525	983	962	343	963	1129	827	307	704	159	364	976	987	765	1134	1252	522	773	843	323	757	273	731	97	601	236	248	667	45
64	370	322	6	695	72	949	752	726	7	1115	172	601	1045	219	796	806	625	1230	525	1194	788	968	765	596	1127	1164	542	954	1000	951	659	301	1084	189	1100	358	124	802	243	930	1044	318	921	1258	518	767	668	62	942
800	1110	1120	781	208	304	1165	742	945	62	941	858	170	205	312	1089	354	1080	305	1172	258	1145	32	63	537	520	641	1124	838	1168	255	1219	546	728	149	971	146	303	702	511	13	227	611	875	231	116	854	929	1252	684
1262	1113	163	819	1148	1177	672	295	653	248	770	897	1257	241	1077	1054	304	1222	337	104	971	821	1042	312	62	700	621	970	752	529	532	1116	240	1051	81	702	5	1129	217	880	48	210	1156	1165	587	558	1208	808	229	878
1049	1016	665	911	310	849	1013	1023	1140	645	38	850	526	255	762	230	828	626	571	327	697	859	44	98	637	53	802	992	1011	832	1065	611	573	561	1055	89	582	1004	966	294	358	924	990	309	105	5	1123	867	178	336
1018	1038	633	570	361	668	264	1053	1257	790	294	503	609	918	241	306	330	95	1026	129	18	908	938	169	541	317	652	762	209	337	1227	550	309	277	1200	242	336	817	1194	555	515	36	1211	856	792	363	810	156	224	1221
1098	774	223	1107	521	302	52	1018	1068	919	1112	82	640	1161	155	25	31	569	602	1213	793	276	264	624	146	181	297	928	866	216	851	335	103	209	1039	92	349	617	278	970	1062	1029	1022	256	1027	614	843	1097	53	281
985	677	286	549	240	253	686	792	154	295	827	618	284	772	555	93	801	1093	946	704	528	114	767	863	1004	1154	1173	970	263	1139	974	513	529	1065	990	1100	78	713	672	19	1225	1038	574	89	1228	357	211	51	1054	542
13	929	934	998	635	179	542	1076	199	541	121	535	106	60	73	787	149	737	1226	357	885	1262	733	170	237	8	229	1065	923	117	642	859	141	723	539	615	61	799	813	820	372	565	15	976	555	85	1177	1259	711	1234
649	47	205	293	335	1	915	152	815	753	687	57	557	1112	974	1087	563	251	137	5	729	1049	607	90	549	1129	92	281	962	1200	143	868	702	1184	629	902	1014	1250	723	946	611	305	178	333	195	213	763	786	862	53
225	1201	246	811	868	109	177	728	27	218	841	327	136	103	689	1026	169	331	761	948	650	55	187	847	1204	967	866	540	276	130	819	670	989	527	871	1024	8	625	896	978	91	133	247	519	57	1078	1253	347	52	1138
42	966	191	367	29	338	563	1018	624	523	1172	259	1193	891	865	279	1192	1176	346	679	175	284	596	592	186	125	892	668	275	1098	334	293	1173	223	728	136	86	939	697	157	1180	677	241	302	688	597	356	744	318	359
1230	1088	1174	131	316	1127	65	949	509	1193	745	795	1143	1042	334	955	200	88	1195	799	808	1155	708	183	637	18	1071	704	748	32	144	1014	801	1175	624	894	797	740	42	860	1059	133	1222	793	1066	886	629	138	855	925
282	172	1196	195	37	348	295	1110	1171	1144	356	798	1186	599	329	77	30	40	744	732	577	5	686	933	509	892	1195	1071	1257	251	574	328	954	1143	835	861	692	292	1244	15	823	357	1107	209	1025	1222	672	1125	374	1258
127	1085	689	669	761	634	970	768	532	60	151	238	1228	1222	1136	579	44	116	1048	1173	125	35	1104	1040	25	1090	1035	374	156	540	93	568	1018	709	174	644	614	630	632	812	969	893	1081	606	1213	809	699	335	1098	1140
1136	1178	1050	373	725	1126	51	765	565	284	89	1209	852	576	1047	105	856	348	233	515	1055	1194	1012	1030	1121	908	90	1018	180	56	561	797	708	185	722	1190	891	646	620	229	28	1000	585	151	380	727	568	276	129	739
170	1074	575	75	712	303	1259	80	758	762	33	664	1042	698	695	255	867	1256	233	589	339	1264	838	288	922	826	136	534	1059	305	841	548	362	145	1216	940	338	1040	945	1021	524	1231	642	572	1253	588	878	13	47	768
799	971	521	842	672	67	923	292	130	758	1115	1017	935	797	1094	887	1265	1072	1235	628	829	1114	989	794	160	4	1223	907	848	375	695	929	968	1132	681	548	18	243	51	188	153	906	703	1106	763	149	960	651	216	528
181	218	1014	355	857	156	1164	849	510	1244	1246	848	89	47	743	998	1060	384	899	561	54	1216	612	206	34	815	361	219	599	795	646	781	214	262	1038	951	20	1222	555	1009	1243	788	948	80	220	1062	661	871	1173	57
83	945	502	246	1222	883	48	175	147	673	53	1141	839	766	174	364	1013	291	1238	98	933	44	1256	148	645	768	940	76	790	967	90	780	1108	583	287	767	813	28	1211	823	1114	899	640	711	369	20	941	729	881	349
155	1004	941	943	1175	105	127	1225	1019	925	789	71	514	921	1080	1257	579	73	332	505	1055	706	548	837	83	940	141	821	1042	82	820	839	832	651	266	226	641	1165	742	781	160	132	349	1263	770	46	1179	517	552	849
1222	827	342	955	919	333	308	304	80	988	829	263	876	95	855	864	613	790	1146	107	641	917	576	1025	1117	805	970	954	578	501	365	692	1139	575	151	1140	350	1019	541	48	320	1119	934	167	936	194	848	1016	1137	1205
696	519	959	1223	981	983	310	845	615	634	927	1114	746	911	384	828	804	309	339	537	921	1131	679	532	971	9	1111	1141	100	179	734	821	1043	524	894	243	115	176	209	131	605	39	344	869	952	1245	302	1235	69	3
95	528	1004	750	514	986	712	767	695	570	644	1106	857	1017	38	1107	671	141	755	374	867	666	527	584	1119	1142	16	1213	35	741	1047	99	973	130	381	1087	234	856	64	669	1256	930	288	128	206	792	925	1057	306	44
228	79	348	501	896	109	925	1130	134	1174	1147	1258	1215	338	992	847	567	502	862	213	872	576	1013	331	19	722	250	688	216	170	1152	1018	1232	782	26	641	1192	661	1058	267	720	371	336	932	1193	1149	890	1247	923	988
1034	107	588	198	1174	596	278	310	1044	1131	1176	1210	659	721	978	334	1030	72	266	918	524	43	571	91	283	1193	341	909	230	894	973	1143	802	547	519	611	726	153	116	1225	814	1023	807	205	330	38	600	626	344	585
1018	34	671	304	786	1067	850	1152	48	75	756	264	268	37	564	1250	1230	892	175	981	549	1256	278	193	767	1093	189	911	1031	361	686	1142	259	729	907	213	967	1024	331	242	113	184	1132	989	915	733	857	1198	369	129
512	602	777	150	1233	747	368	1014	723	605	536	180	869	295	965	967	314	1046	338	342	62	1161	3	140	622	517	275	864	916	956	1008	581	49	152	775	115	1035	303	24	714	188	73	824	199	1224	528	877	798	125	226
707	549	948	223	215	796	271	1124	611	589	587	1203	163	570	335	862	788	1184	209	1190	1198	149	249	717	113	167	1001	718	292	746	290	689	883	704	675	929	184	1160	599	722	153	233	238	946	1254	1088	779	918	1071	578
1058	244	1081	870	1180	1205	589	56	792	1259	1191	811	1068	931	874	225	249	976	1008	965	847	1192	549	1219	194	1179	561	272	1107	29	1028	896	127	533	1248	741	503	604	260	213	986	96	49	534	1176	864	357	1128	890	1208
697	791	518	159	83	986	27	1126	1035	1092	1138	362	1176	872	897	652	1055	1015	768	884	680	66	1168	62	29	122	706	1127	757	120	787	153	304	210	911	621	509	648	916	702	501	826	729	593	687	835	610	989	691	622
706	669	240	574	333	380	1076	698	683	1188	927	646	235	196	1219	573	560	945	1068	1004	672	1143	629	766	340	835	1094	165	510	711	22	1226	101	978	241	813	774	1062	343	758	764	656	883	668	645	1243	217	147	991	591
554	293	203	668	958	205	148	1153	784	137	316	134	355	167	1253	1163	838	1046	1083	952	1095	561	613	145	571	191	627	173	310	45	884	643	932	1214	141	1231	1247	358	640	317	719	26	573	274	733	2	991	78	373	1105
677	1037	978	316	644	82	248	930	68	874	916	1231	794	14	660	384	1241	360	1192	1221	513	294	757	811	808	899	73	32	623	640	1240	883	633	1135	78	1023	963	777	989	1134	118	532	1151	904	537	1157	202	1021	57	279
1033	611	598	1108	1260	753	716	788	1105	97	578	722	821	200	1180	501	925	1239	771	155	111	509	834	342	369	827	1117	658	1194	343	170	73	905	915	1103	1255	543	277	871	638	690	717	750	642	806	1063	778	384	265	288
812	791	832	1107	986	209	601	109	520	230	137	842	749	1079	1057	272	350	335	107	182	893	336	1187	280	677	779	836	928	1193	145	342	786	523	12	1118	1088	1076	577	185	129	823	909	1168	72	1148	733	183	1223	262	1124
138	284	292	1132	213	750	911	1210	843	1257	1213	540	1109	1175	723	857	533	121	358	18	5	677	824	513	616	1043	1123	330	1063	198	8	1065	567	815	1244	653	313	595	1262	774	134	592	827	357	33	980	1233	348	119	1155
632	36	681	555	128	647	1207	1156	1185	322	1009	663	1221	793	581	94	832	938	280	755	1181	17	676	1152	708	628	1220	646	102	1102	907	527	375	352	1155	822	538	49	547	626	35	774	866	378	872	629	215	1250	1167	934
692	1116	1258	1033	1053	211	945	1066	244	263	852	313	1017	1113	836	586	1098	637	348	1068	988	269	739	355	1183	934	361	857	604	853	289	911	807	518	942	249	70	880	1154	747	548	965	645	1159	627	31	955	938	626	769
1035	2	569	68	728	357	224	256	1167	528	826	507	920	1125	1200	329	358	900	977	533	931	1123	282	29	882	911	205	1241	1014	4	987	248	84	1238	177	50	697	1086	1159	928	642	756	575	505	633	1038	838	855	850	1187
685	1160	721	179	562	929	1108	280	202	750	79	373	33	1213	188	1191	1034	836	1085	700	1114	316	659	354	528	1072	274	264	663	839	873	277	1209	521	789	977	876	1136	940	1208	680	101	996	505	375	515	583	1184	741	12
952	1116	333	193	530	21	86	943	831	295	803	1027	347	1070	623	544	66	355	702	1213	883	1095	130	117	1063	377	173	997	769	1236	628	159	346	605	1265	692	1180	560	1009	836	744	45	603	927	909	975	311	757	710	876
329	597	667	214	830	123	792	1026	888	365	878	701	935	1196	1264	56	1201	135	814	838	585	929	142	49	946	854	1004	541	564	85	1030	646	653	259	221	1212	117	45	668	816	313	196	197	38	1046	124	735	880	1174	1204
1195	276	887	504	1264	667	343	1050	617	168	547	1111	799	1204	1011	252	330	274	152	610	608	159	786	659	1069	990	944	1103	1067	581	1045	111	182	1092	643	1039	201	348	665	305	57	170	1209	264	1242	332	153	842	299	914
1226	910	977	173	1211	803	1064	645	303	1011	748	89	225	680	200	961	1091	1115	907	559	535	966	1185	635	121	887	1080	232	987	285	630	234	1172	923	327	780	957	659	264	292	606	262	135	211	183	764	281	103	275	73
300	314	1130	327	789	995	240	352	1089	511	912	47	665	49	1106	605	277	568	306	1001	1249	371	1056	375	70	95	593	257	1074	1051	1190	363	286	1038	380	224	266	100	805	1006	1150	782	262	983	121	14	590	1048	110	927
238	568	775	626	206	280	26	770	235	623	95	545	1117	1021	361	1068	27	880	1093	254	637	269	1059	698	875	613	1122	1219	132	228	148	248	364	1207	256	108	586	356	1166	1107	1057	88	951	870	1010	663	971	864	634	1000
726	509	1150	27	28	821	260	220	273	963	367	840	680	1173	179	1202	203	929	795	559	608	892	382	42	810	103	551	998	1078	958	615	314	1051	368	697	214	92	1000	364	792	1195	123	175	870	1021	802	521	271	1212	1254
867	303	976	226	992	503	181	371	670	799	1143	1044	321	1112	605	60	105	1182	767	1243	572	1160	1089	787	876	798	1043	123	211	676	1212	834	919	1195	114	967	366	207	856	1206	921	1076	632	600	521	110	253	96	165	982
51	919	516	1181	646	80	91	768	309	743	1148	897	902	597	930	690	184	103	1171	254	129	904	1110	671	771	549	633	66	778	217	527	165	1011	106	849	1125	756	1083	154	557	21	732	144	98	564	959	1070	701	1143	70
529	54	516	1184	1110	1120	349	545	342	179	641	1098	257	1090	503	818	733	1185	914	1060	1147	983	821	1177	521	604	751	1041	1186	664	382	1107	23	1141	612	21	533	644	244	973	796	1202	547	575	727	541	894	673	856	1146
353	543	180	237	976	274	918	1255	527	9	640	725	367	897	183	1231	777	595	1061	930	1048	95	1039	841	331	1149	703	67	173	1032	754	140	785	188	520	32	1006	136	309	1170	352	1163	790	814	1015	1179	546	657	509	541
1257	505	932	927	321	222	142	1037	1011	770	341	1196	1012	1159	882	382	626	1260	24	159	1265	572	198	928	162	795	1100	133	716	798	61	1201	839	261	1146	1200	542	1236	694	35	595	707	786	322	315	1122	794	700	87	66
944	243	217	345	362	908	953	1241	685	766	222	1091	119	543	99	733	802	1192	632	180	1113	797	757	1040	270	1223	211	224	318	1112	236	997	52	859	836	511	1183	326	582	837	330	672	1150	638	979	1130	596	860	3	827
1071	666	31	1024	688	682	983	978	150	960	1044	936	1253	606	316	726	583	195	241	1013	665	737	1180	1177	735	624	1248	720	122	1025	142	598	690	274	955	546	705	1154	642	702	709	305	96	167	754	578	723	602	364	1169
1255	1247	85	29	307	207	834	552	567	960	517	25	698	883	948	570	721	32	1141	368	798	693	143	338	53	808	769	680	687	106	1208	547	709	184	573	918	988	862	1057	246	761	356	991	581	242	1212	1008	843	819	551
1258	518	269	360	558	566	370	605	38	224	253	320	1150	976	728	1012	1253	266	827	771	986	751	686	1016	270	939	35	744	1060	68	1033	37	1261	671	702	679	32	154	1185	271	1031	750	1127	1222	268	895	791	354	1018	863
1241	1259	225	627	565	380	643	33	555	323	838	827	201	832	1115	44	899	145	765	84	1071	1188	1035	359	1033	944	23	895	935	1220	677	714	1110	563	703	534	621	1194	299	1236	1056	619	179	203	1254	1244	170	570	1148	126
976	911	1264	546	681	883	616	1217	1253	600	676	295	117	547	638	514	268	1151	620	64	1075	1180	1227	6	589	1190	1247	895	1265	790	183	581	816	1165	501	1102	308	51	19	1172	568	959	711	1060	758	1080	874	45	289	988
1184	265	21	1114	1025	1022	572	256	188	1170	57	843	756	196	1109	108	176	213	377	171	114	380	920	559	248	49	1029	997	149	858	854	142	35	1239	944	949	691	46	684	980	590	38	971	1191	798	735	194	1172	556	40
1007	1218	558	791	358	318	1068	1050	303	711	772	187	82	127	884	916	641	709	322	581	725	961	977	241	1231	1132	866	849	69	141	32	51	63	591	1175	1082	126	744	1205	684	273	162	1147	1156	222	803	258	1168	913	530
171	777	1234	906	329	779	1055	946	1138	775	188	864	1181	229	27	218	14	90	843	235	693	1140	47	933	297	325	880	225	13	1075	363	626	174	362	1253	847	331	1176	531	835	1247	782	704	675	664	959	721	764	1013	794
966	154	524	37	743	1170	1017	822	1233	661	876	1011	292	560	127	332	59	857	916	740	929	149	852	1164	843	540	94	1133	696	577	931	227	232	670	900	986	48	1107	609	1250	366	1154	1069	139	1117	121	1148	1235	1063	918
709	151	640	584	621	575	1246	273	809	1117	72	1043	599	881	580	997	133	194	766	187	382	205	1100	1177	824	547	877	933	595	770	156	961	1249	706	39	579	990	1180	780	209	1001	359	1052	1016	1045	1068	107	530	746	636
324	306	1046	568	96	369	270	1197	183	171	562	1132	667	526	1014	274	684	239	346	633	1061	7	503	1007	1234	1009	37	194	971	244	181	823	949	1241	1191	1026	936	900	632	21	523	972	634	28	614	105	1045	887	737	1144
157	876	694	1186	930	689	684	1075	1143	602	936	538	785	698	776	777	134	707	69	650	846	722	669	1263	833	1172	42	1213	95	674	1025	603	983	295	645	267	803	543	601	129	1155	1051	905	203	337	92	891	1147	1201	47
1131	41	959	505	98	132	206	76	277	87	311	1198	920	374	1258	361	102	934	75	158	25	883	715	1127	1252	47	573	623	607	1031	737	176	1041	837	193	1159	1111	879	156	1085	608	564	733	587	698	1034	800	1211	147	327
1033	1108	1264	513	613	621	1091	541	817	175	1241	1189	614	653	23	122	1157	16	609	163	788	1251	1085	274	607	193	152	784	351	195	716	798	137	744	230	86	169	667	1124	994	1135	830	1180	819	590	45	969	374	620	25
1128	370	369	748	122	972	858	698	1054	1138	692	742	1090	938	1014	1207	1180	734	316	1031	335	641	501	968	105	885	851	950	350	1129	250	64	516	173	1148	342	93	776	545	61	570	1169	1153	690	118	609	8	934	1188	1230
1046	1099	1085	1027	545	82	343	315	649	659	819	1148	235	86	1103	117	1050	737	1122	1069	171	880	1138	873	90	858	538	533	1074	1226	594	180	5	58	579	149	156	1217	982	889	645	563	696	597	287	619	741	366	346	1196
18	951	635	272	1037	333	734	855	530	156	669	916	561	613	762	164	367	256	964	908	960	579	672	325	1012	358	1070	832	15	758	820	591	29	982	51	361	673	205	854	853	1254	64	814	1089	307	1244	856	78	76	1071
1203	978	970	747	1232	1171	56	755	184	1067	890	752	534	1035	658	138	240	287	1036	1055	272	519	275	235	842	809	187	1047	654	149	693	162	1031	705	382	725	258	719	1229	762	892	708	1199	763	714	100	59	1257	1140	373
747	218	963	515	24	977	344	983	25	589	847	858	883	34	759	514	19	1102	65	538	273	1178	722	182	688	706	1221	354	850	683	526	534	1023	253	224	629	1194	183	631	561	271	815	374	511	520	533	1019	1127	1011	238
829	353	379	272	1128	510	642	576	358	689	543	992	364	940	767	981	540	692	728	1209	605	649	931	275	1157	1034	837	1042	181	845	1142	520	27	514	875	325	48	941	126	742	265	171	550	761	575	831	177	1098	592	1207
670	583	985	31	854	235	1143	827	342	631	123	974	319	1112	151	806	170	2	545	776	1202	843	763	719	910	977	247	1114	358	1241	1210	1054	951	305	733	998	242	899	898	805	278	539	223	286	1247	327	781	232	1139	307
898	925	112	1214	38	1138	231	543	907	1104	861	1097	1207	934	885	234	897	242	1141	133	323	565	703	352	969	255	835	86	522	867	533	978	962	1085	213	1222	1010	346	745	42	579	177	784	140	5	686	872	884	1126	517
955	912	313	14	515	121	176	129	45	681	238	1085	259	646	144	1218	358	1069	78	50	521	88	49	794	1240	553	544	552	730	1015	1168	197	22	161	1215	672	902	636	751	1116	644	115	1018	356	956	271	1090	898	830	1166
543	742	670	82	827	931	183	1130	325	975	927	638	620	375	807	633	1010	1088	677	273	961	16	19	688	184	216	1247	135	941	202	1246	776	815	207	832	793	1221	244	769	643	1042	950	649	562	908	251	78	200	574	897
1134	857	303	762	1237	502	617	977	381	235	1258	1202	173	1132	1238	308	253	679	7	340	538	683	934	523	689	1011	826	213	92	706	1078	829	1158	327	1225	1263	1185	824	1133	155	786	517	529	223	236	1259	1215	1230	152	989
824	1010	727	788	633	1022	1041	528	1013	1256	8	1231	1265	972	705	685	1143	505	251	907	213	805	585	1224	941	235	46	1203	910	867	535	150	615	1076	285	93	350	828	142	579	141	577	522	332	916	795	50	713	42	1130
735	11	529	121	973	684	703	988	811	70	157	341	959	1219	330	331	840	1193	851	363	362	279	658	558	245	952	789	159	16	43	1019	880	1124	73	613	143	974	861	812	309	771	199	867	657	347	786	647	1200	665	34
9	1254	734	75	1174	888	166	857	1018	234	1150	669	221	735	213	68	816	728	1136	319	1173	153	1098	1159	168	743	960	552	177	937	171	930	511	1212	824	1019	365	557	636	341	39	589	717	1151	136	835	1163	764	950	1115
717	917	516	645	653	694	901	629	1040	1066	242	1044	813	225	1090	379	160	38	922	807	161	208	554	757	879	193	969	1159	788	774	1022	582	545	746	675	194	1168	1004	1262	108	1219	758	34	1121	381	186	107	886	671	521
57	355	656	11	510	338	265	566	795	1153	938	1114	1073	606	1070	745	275	226	679	1084	1061	890	536	941	377	585	135	765	340	1131	1250	346	848	519	516	1155	1243	680	640	161	238	1130	1225	1098	106	523	360	818	334	744
539	1065	164	972	1015	1132	519	1016	898	897	220	1007	1144	39	1049	635	610	379	1124	547	997	846	1000	899	760	708	968	89	198	700	878	13	187	1169	229	782	947	743	712	612	1038	985	60	137	719	14	303	799	578	927
188	46	503	1023	622	993	363	649	720	18	175	258	550	157	284	332	151	1233	1041	1262	285	735	863	531	893	1033	99	1185	793	818	858	864	803	526	840	544	548	319	936	1077	2	257	952	1019	587	767	244	738	695	1004
147	262	995	744	381	582	1244	740	279	946	1179	652	935	733	803	115	315	1032	274	1209	189	695	46	752	888	834	585	893	1132	919	283	533	314	1001	1147	264	5	1203	365	818	1039	1158	335	1131	626	306	119	1257	312	1213
1229	37	1004	866	537	39	35	1166	171	1225	169	851	1227	27	1125	645	60	87	1048	1170	508	30	704	913	681	1010	503	16	50	929	90	145	153	196	522	1184	1216	530	1076	1133	664	612	635	114	74	369	15	40	1089	377
241	735	1062	1026	886	979	217	933	521	682	1130	1072	348	34	630	929	1055	976	534	354	972	932	327	127	284	1133	872	1145	1047	1018	78	635	716	645	1089	858	155	680	1049	744	616	777	102	758	106	1128	1037	80	203	32
1082	962	514	775	78	576	164	23	914	817	1131	1138	761	1200	781	609	695	618	1013	191	218	936	818	777	216	1194	1037	886	1260	637	152	193	1203	310	355	212	983	341	1237	1009	1045	1035	739	876	352	154	1102	717	68	281
4	804	1041	85	1184	95	66	1054	303	770	214	277	1015	1074	258	1196	299	1102	817	695	612	291	784	125	743	1057	604	1012	42	225	789	716	761	134	194	275	361	908	53	778	374	56	220	1106	184	901	890	1006	867	839
171	537	751	30	741	588	259	1095	955	172	1166	1055	8	1025	897	63	1030	1165	276	667	126	933	262	663	267	963	86	1086	932	1058	719	1147	817	1199	738	1132	657	325	1245	282	1088	70	712	714	971	158	1239	227	1044	339
991	241	809	1127	1113	1115	807	273	348	904	924	610	1199	342	243	1150	711	145	1131	609	553	2	172	1043	66	27	192	3	1078	293	879	801	624	1013	1067	1252	645	14	590	265	760	939	568	1036	778	1140	1255	529	501	221
610	917	1134	764	800	34	1025	530	1222	1249	978	732	664	741	78	114	152	788	792	735	125	226	852	113	237	180	670	718	1153	249	1043	626	698	248	177	742	100	1165	984	286	525	344	19	1254	776	102	574	842	785	1024
508	780	240	979	997	566	165	1026	572	1108	1078	71	614	927	556	761	562	791	934	740	865	539	714	260	1137	902	591	635	365	294	837	664	308	145	773	697	328	1210	741	627	918	16	1184	506	535	1223	1232	73	1234	1131
709	105	907	836	74	661	354	84	599	384	114	1191	1243	205	963	357	1210	1097	174	287	973	42	364	124	876	123	1040	201	1093	243	1082	227	786	734	34	611	1175	594	274	862	1218	235	629	1135	853	1226	770	585	1129	229
1232	621	833	982	730	181	1130	647	1179	504	889	646	706	22	787	141	942	139	552	235	1238	259	1219	1119	661	763	356	816	152	733	373	558	780	1108	301	667	1041	27	1195	1043	839	286	1072	226	978	1198	315	115	1102	337
957	77	631	777	741	286	867	824	1066	272	894	811	994	301	714	981	703	1071	165	1042	543	176	72	152	162	98	242	169	800	510	1097	231	647	762	750	838	235	729	903	1049	944	960	13	1118	192	789	882	69	310	1022
856	1214	1164	92	80	383	996	344	1190	182	1123	1019	71	751	1256	335	29	1245	1247	332	947	994	875	1026	953	748	342	1083	668	1240	744	999	163	527	952	863	1009	563	1208	219	37	669	879	784	634	682	1248	292	1028	356
1215	262	1126	673	701	296	100	740	521	241	568	1183	363	929	256	846	1256	331	191	1263	949	91	998	624	141	29	291	380	93	666	630	1125	1068	330	1140	598	1047	750	994	761	373	1015	1227	825	947	182	1171	33	271	944
1167	717	1255	323	1017	573	894	127	930	987	310	555	1182	15	637	39	1191	1195	353	379	972	916	182	83	183	1056	96	906	988	815	256	1100	547	232	1020	757	969	1187	647	712	1248	1161	1073	349	309	1139	1007	736	1012	1185
575	297	932	147	838	507	48	299	44	981	916	987	1141	1222	813	523	1154	783	1133	726	30	1052	885	272	914	269	1101	853	825	631	559	762	1207	213	654	1172	50	877	720	954	766	198	119	87	572	556	304	687	966	262
26	347	1181	1097	113	537	818	237	574	897	572	601	141	1169	45	783	866	991	343	1055	913	1262	281	265	670	719	112	1103	249	56	1188	1255	365	1085	104	1213	511	635	711	941	642	280	743	82	919	1143	669	233	246	71
893	914	50	536	299	813	613	170	1116	144	1230	174	743	896	570	620	1009	637	1128	551	688	225	668	14	715	890	777	987	180	974	1260	318	848	1034	1257	265	1093	981	270	716	1249	565	774	634	1185	675	619	1103	504	68
1233	1192	348	360	138	553	1258	304	773	759	331	816	1053	535	1035	1245	707	285	647	761	757	983	652	502	1205	1237	220	588	763	58	307	272	232	544	921	1211	186	1095	973	824	680	646	1118	636	529	1196	853	984	299	116
724	538	820	111	1000	934	256	153	1093	722	55	29	1105	955	288	866	705	559	90	95	1106	358	1193	513	368	1184	1142	535	589	999	554	673	61	677	144	829	267	667	293	777	276	962	1248	892	686	1265	862	925	940	338
578	204	337	910	705	1108	1185	10	52	165	976	788	794	525	201	237	61	684	1135	1222	1066	360	1217	901	758	1017	700	612	83	322	767	822	833	110	682	807	690	1209	715	965	289	737	621	751	7	896	16	551	947	1125
1258	1251	1235	108	608	371	905	365	1217	671	855	602	200	1206	1204	157	953	105	630	78	384	1013	314	1182	795	1057	958	1175	799	1167	307	1037	223	106	187	321	540	813	266	950	258	864	620	748	1031	256	57	809	236	244
1076	58	554	840	880	248	139	148	191	327	1058	1157	811	828	127	1150	150	53	1247	594	275	297	833	166	300	570	217	1233	721	779	1162	671	829	531	199	296	868	1001	852	266	1108	563	329	856	1022	171	716	731	910	216
1023	1245	365	1076	249	4	934	1064	45	152	1087	768	920	316	727	935	170	773	611	336	1198	613	158	103	1022	805	54	695	701	255	886	696	1179	339	710	85	270	746	937	127	502	778	865	588	378	52	11	889	1252	987
713	1140	750	640	1116	723	957	310	1158	576	973	355	852	638	102	538	698	13	692	250	730	1024	819	302	212	653	832	503	584	942	132	1154	1178	1045	1123	1051	339	669	370	65	1054	661	691	1028	992	620	618	1049	1044	941
1100	1076	99	983	576	1091	109	1010	229	148	633	731	42	1013	1192	277	1186	365	931	337	534	702	737	927	351	530	373	1014	188	657	106	318	217	115	146	706	671	200	130	1113	540	290	61	689	284	303	789	279	334	1150
546	668	1095	1047	1040	1031	975	1229	776	283	253	961	586	813	97	1247	634	667	574	545	1192	591	1216	1167	782	897	1122	1175	1061	1120	1151	905	247	896	605	133	67	1179	223	830	1109	226	989	232	1125	352	15	569	971	844
858	66	959	177	738	10	588	1074	1260	112	161	18	189	72	1010	56	4	249	509	1155	1204	504	218	811	346	818	880	663	595	520	714	652	1173	1031	703	248	1243	1179	731	792	97	310	1205	700	1194	14	778	290	840	718
533	1047	625	975	8	185	665	597	75	1050	985	37	739	877	799	258	812	978	10	330	725	875	1064	840	1089	1171	1008	1257	1027	1212	1095	1179	1108	655	1150	29	535	237	757	1149	371	722	619	995	91	774	567	264	303	1249
354	255	703	1201	634	1017	995	761	360	322	1124	632	37	383	682	181	23	919	66	1053	4	1086	798	553	228	933	1000	622	728	855	343	291	226	205	257	588	82	1220	233	176	739	837	859	1024	835	132	22	856	177	1107
889	898	1228	876	525	118	969	1042	737	849	248	587	523	202	646	50	593	271	382	580	1128	511	1089	203	22	34	74	560	1049	1237	1147	1187	779	504	970	768	585	655	783	860	640	264	1012	249	1265	227	1076	704	1206	905
92	383	995	853	62	1159	1036	741	136	940	1215	1046	630	97	1062	2	614	1090	1156	729	1197	1013	158	1226	378	706	1151	193	1098	199	596	862	1193	681	578	971	814	80	846	736	1232	1265	888	305	969	1204	373	226	1011	182
1065	712	522	1029	608	231	697	1168	134	783	138	883	183	986	1160	200	643	671	631	286	739	804	1161	1080	181	549	710	797	77	210	1214	8	381	5	627	257	1254	1091	544	230	834	1212	780	929	128	580	17	674	945	260
549	588	782	259	301	961	882	962	824	1078	257	300	888	1132	58	1032	1179	533	1161	1024	1059	232	914	343	124	368	584	1015	921	846	253	1049	1183	998	133	562	82	1205	799	187	894	1114	238	619	526	847	1052	515	876	891
1155	156	1123	725	1102	868	29	997	563	75	123	960	640	767	54	271	26	100	340	288	979	262	1239	793	1050	966	132	339	844	313	1134	829	251	245	103	1170	828	515	350	1265	782	77	545	309	82	726	909	758	755	549
1187	634	1152	636	725	949	237	910	938	239	1240	632	861	915	1258	1082	935	149	313	566	911	780	659	1058	973	921	47	1214	176	59	1046	371	537	894	888	29	904	820	872	1026	1209	212	1006	350	563	1211	750	1262	752	857
793	820	80	860	150	336	989	1	1050	1200	1098	347	180	13	1173	246	809	853	127	935	1221	1126	334	1115	228	631	1231	1060	657	665	1174	766	15	841	516	1249	312	929	248	1207	630	1237	25	784	1225	636	1006	1178	984	1004
3	90	1068	21	1063	1167	521	1221	687	337	926	1193	1143	996	371	363	205	712	745	989	990	303	92	244	585	1105	945	668	264	216	367	268	269	577	961	1130	1256	879	145	934	1075	210	532	829	167	601	98	109	95	648
330	1071	776	218	343	793	921	284	962	754	1172	817	1196	716	1045	578	575	54	552	105	646	891	511	22	872	1176	170	1104	864	317	1036	623	1252	221	1135	82	946	194	15	991	598	1106	996	322	1168	1224	1178	48	1031	1079
1175	193	1028	366	1240	793	197	618	562	1066	1164	1212	917	27	773	807	846	286	1221	1015	763	130	801	37	298	229	1118	732	702	767	1049	156	1036	1236	983	951	904	384	1214	1057	309	113	794	1219	679	513	1008	975	74	1257
326	1020	330	1090	289	1246	97	1025	783	81	149	690	80	638	324	1127	643	160	882	1162	805	854	53	56	298	31	978	528	164	1091	1231	510	613	965	686	357	744	719	1119	830	729	321	1174	314	225	1088	683	829	14	990
104	11	79	556	981	101	63	307	680	519	627	227	168	37	501	171	1091	716	1008	102	760	842	1132	843	1048	737	344	604	169	267	1059	1228	299	1067	165	736	954	698	883	575	1116	787	1088	528	749	707	967	949	1248	88
1234	220	889	32	1038	842	756	1250	211	546	74	902	502	370	212	990	34	33	1117	588	874	766	1015	185	529	646	566	1248	866	1030	89	157	27	260	184	803	617	277	309	147	114	78	506	804	1136	670	1262	1211	805	312
592	1047	657	608	596	1175	1257	1157	214	850	53	554	541	912	89	137	863	895	603	326	227	145	181	375	35	547	671	688	17	686	34	162	983	778	1012	569	135	809	1169	1022	647	811	1154	1179	840	62	511	934	646	1102
266	514	8	142	135	24	222	158	154	367	1222	56	1109	188	45	629	375	575	174	1135	581	666	276	1261	552	1147	787	140	1160	6	1049	956	964	923	340	9	1182	793	932	619	863	700	189	279	672	192	694	298	951	752
645	1029	554	827	548	1193	23	1059	526	790	521	1197	569	294	206	610	45	1084	1109	1154	340	590	251	869	69	1125	523	805	368	892	941	967	358	1009	65	261	517	168	1078	6	875	296	285	99	628	880	1066	300	146	752
570	1146	37	845	321	1226	808	627	856	197	348	693	920	838	68	156	384	334	681	550	787	609	164	79	712	1004	801	1093	728	1125	368	821	893	1131	548	372	1053	106	1011	192	154	1083	889	602	1191	652	219	149	1052	299
246	286	135	157	370	1031	708	805	750	570	863	1259	11	955	657	963	1194	1222	1141	186	976	1065	635	182	1167	217	171	221	1245	1188	51	832	213	612	242	992	906	734	47	61	1234	628	1197	586	897	1225	1098	364	945	643
249	686	824	738	921	136	961	169	1019	860	273	1179	516	1091	373	258	507	88	254	825	504	177	627	220	954	1073	341	1260	227	865	944	1175	262	937	83	107	1067	97	1203	366	651	1231	923	282	518	505	1023	381	354	878
278	1241	1223	195	531	703	1043	1007	230	628	948	644	617	1031	334	790	860	893	943	1106	243	93	563	873	936	656	853	782	526	3	784	223	1225	302	971	65	966	908	993	1071	705	1062	927	1118	960	4	164	890	1240	544
782	966	569	775	1215	341	725	1185	709	257	19	145	42	586	1069	1132	1154	733	1081	185	30	503	103	371	28	204	1210	809	77	583	918	684	533	225	1057	1192	600	1163	318	653	1142	1201	1245	1226	332	58	579	526	331	340
785	220	226	822	1191	1031	930	271	718	148	1029	796	845	127	852	1017	688	371	777	985	19	1139	1083	893	215	283	1053	830	1061	515	219	514	693	108	384	1077	114	1082	652	334	561	1251	1235	956	760	1245	1103	797	953	34
998	1238	375	330	1190	910	40	1033	668	946	705	657	273	1181	951	607	931	325	228	1058	129	328	514	986	616	1142	854	823	205	958	1187	329	1047	1168	1044	574	832	194	1109	785	853	187	24	286	678	1017	1086	225	740	999
300	1077	654	20	898	989	287	1263	569	769	1179	1069	155	1057	1251	349	1072	659	1093	564	593	144	633	320	594	658	1040	906	1163	702	40	546	2	747	1146	583	194	919	797	1136	1092	978	943	17	1160	1063	526	325	256	230
367	278	321	652	536	355	244	190	719	1116	208	666	243	578	1057	765	994	946	288	890	1231	152	924	1259	555	828	361	209	793	528	625	210	382	637	552	310	1157	337	180	1	83	32	291	947	803	843	349	784	825	39
131	178	356	659	186	126	913	987	947	558	1040	176	1141	793	281	8	240	1237	1214	24	996	87	1131	549	920	1039	617	902	1160	880	1007	123	298	907	911	202	946	604	55	1067	513	1055	713	349	1044	48	163	1126	528	799
1104	1045	679	1173	72	920	1086	999	1040	857	563	629	178	207	845	1060	590	194	362	169	54	141	275	183	1080	1139	1151	1044	324	643	690	799	214	175	698	649	28	768	1111	545	599	43	914	680	663	364	960	871	66	1026
369	177	210	898	266	1104	1151	974	846	331	848	817	853	641	214	1201	825	15	287	1091	1256	1157	185	133	787	793	617	985	859	967	901	129	1002	558	297	1125	366	954	1194	362	834	306	592	334	790	156	19	722	504	1030
1175	78	207	728	313	527	696	193	800	812	1191	880	1067	674	48	860	873	1243	887	1253	219	1131	791	875	212	1176	835	995	1237	792	138	195	61	905	546	723	28	590	1192	253	1076	51	653	1048	989	870	573	752	944	592
1245	527	773	1071	508	703	230	1025	1117	615	940	17	83	1022	1017	128	776	13	1152	515	535	1247	836	1092	153	1109	1075	184	244	239	1021	186	548	1024	633	101	50	321	936	852	1141	1255	715	310	552	1058	528	542	667	673
655	785	595	728	194	224	1253	249	264	847	521	917	134	848	321	913	9	542	859	967	1087	1135	929	1201	1022	1063	794	751	623	814	1035	283	294	701	338	568	323	807	1140	1062	895	1120	823	1161	1208	574	789	1249	1018	631
1123	759	619	509	356	1061	820	1166	216	344	212	666	797	859	867	315	711	612	878	140	1203	133	156	1230	295	861	824	259	357	688	917	1029	575	1147	305	613	814	16	630	267	26	244	910	923	89	661	351	840	1176	1248
684	126	1200	368	28	46	694	994	950	686	836	1107	183	1145	171	324	229	974	1076	985	505	215	1046	788	832	615	853	65	954	1160	226	1168	71	1224	724	814	922	224	771	848	39	892	697	1111	293	138	584	812	1208	236
829	58	1154	810	753	525	174	728	795	1026	539	977	613	272	153	1141	824	313	767	1017	1014	52	783	1193	1103	1098	1195	621	551	1265	1252	166	575	922	216	823	741	892	909	93	1258	1201	327	903	624	582	968	907	1253	290
747	6	177	86	122	710	312	1159	18	1176	944	711	296	212	1009	1254	950	856	1092	183	14	373	140	1024	571	919	179	979	951	982	53	821	687	942	286	561	627	198	113	582	1145	239	346	1177	549	199	690	320	1205	93
130	564	865	1000	1144	648	288	373	512	280	521	1224	81	1204	529	575	626	1261	362	58	153	1179	765	641	756	1089	177	124	655	285	1055	963	1112	261	143	1074	687	5	796	54	342	107	523	832	1137	987	542	999	958	920
52	46	627	909	956	1133	993	582	1186	924	684	787	728	34	1115	222	630	839	374	324	722	166	1117	774	1258	967	1092	512	305	908	1031	318	1075	817	979	856	764	588	609	1253	240	50	613	858	526	1193	672	997	906	382
909	1196	987	294	729	3	76	140	644	617	1016	1045	514	536	257	8	654	144	301	77	72	1071	589	1261	804	656	511	607	911	692	579	233	1053	837	1117	244	373	610	18	1085	1154	910	1036	333	75	665	1027	900	73	1176
35	546	245	246	845	623	225	209	924	886	1037	675	141	910	1081	1210	101	188	338	1152	802	1235	638	596	547	1214	331	280	770	948	1195	787	622	1034	330	138	587	919	519	50	1228	678	262	616	840	321	984	982	736	851
334	4	977	811	245	165	58	132	605	247	688	704	598	74	562	155	585	1020	667	577	758	685	253	908	205	1121	1194	225	832	145	637	66	112	686	517	258	180	148	1211	989	735	341	1130	510	1142	159	1220	326	1254	974
955	1167	631	268	169	1120	947	963	269	941	765	240	967	54	822	974	960	314	345	77	129	971	303	893	937	1013	571	728	975	892	654	57	656	998	1233	551	722	1186	115	44	37	1012	260	782	309	557	70	1259	585	1071
511	854	364	169	235	913	374	246	950	722	606	1215	572	928	110	27	959	831	671	750	724	921	630	1176	1084	342	38	967	563	285	1094	354	1028	624	70	865	867	99	945	983	507	143	794	1206	1240	834	616	861	839	1235
251	261	645	765	734	950	84	852	637	994	816	286	948	1260	56	526	1151	993	243	91	555	846	1214	1052	935	1222	1112	843	554	1170	152	246	278	196	316	165	225	223	224	7	940	210	52	907	901	1030	1049	648	1118	748
936	1101	277	609	301	953	367	193	576	90	987	746	1076	1103	632	185	652	279	361	1015	204	11	1139	512	932	923	996	1144	382	1118	1242	256	641	311	963	135	704	501	55	954	561	1089	711	1186	1071	983	335	6	13	525
997	1077	812	236	165	1108	1127	1091	706	921	612	757	825	1231	865	796	900	723	1257	232	943	668	108	225	1176	1195	1230	802	141	107	1046	251	597	588	650	92	339	164	1045	59	731	863	379	1192	1018	1006	768	965	578	967
933	782	753	654	819	1225	358	574	1127	568	1232	28	299	861	793	556	260	780	1050	156	33	101	107	742	895	813	657	744	643	860	632	712	250	741	368	9	82	856	983	184	106	352	540	11	966	180	287	37	296	1074
940	926	47	825	635	101	821	860	948	676	1002	1234	788	502	284	5	531	274	1161	260	1252	674	919	138	971	108	627	1217	722	1155	803	824	1236	42	123	931	963	687	1009	13	950	83	850	521	785	756	63	40	154	217
864	225	944	584	593	930	791	717	188	1063	861	1105	236	881	224	191	11	8	952	1042	704	286	1108	1133	859	154	1129	108	81	1117	112	1171	999	812	79	338	1048	97	778	719	891	1044	576	581	235	697	264	594	664	665
605	1241	1159	1025	1167	670	201	73	681	1228	1109	22	794	359	1248	949	642	837	946	674	727	97	1076	677	813	891	690	1088	331	1212	351	286	538	348	1208	526	587	294	575	1141	184	611	96	814	927	731	1002	1176	792	1154
277	619	887	904	213	942	1157	88	1142	602	641	1012	773	101	1051	1182	11	724	197	944	672	32	948	695	16	1112	837	1172	777	883	814	93	222	1089	61	3	204	510	1038	1202	991	757	1137	196	118	980	86	1133	166	115
896	814	761	831	989	895	1056	1229	118	723	311	79	585	997	556	1034	651	1030	794	815	992	268	1245	897	632	529	688	1200	960	375	828	1094	343	159	45	70	1079	778	809	228	1117	850	138	33	972	912	742	947	961	17
775	870	1059	110	564	140	991	836	33	377	368	182	1017	1104	1180	557	600	802	1057	1167	1009	303	1201	173	94	316	1203	906	1056	785	934	284	915	804	1097	823	1178	835	223	1242	280	294	82	956	1240	558	964	852	340	306
129	764	1223	1199	1051	828	852	313	1220	924	745	97	642	1056	908	45	672	851	615	779	363	79	883	712	820	1246	574	345	1150	157	596	1033	123	44	1234	1110	156	869	84	51	920	1238	46	697	837	134	241	186	1030	665
914	975	28	317	905	663	369	504	262	183	274	1161	1170	557	788	53	1006	1144	568	772	1097	341	379	199	141	283	968	261	73	940	123	1177	224	840	938	649	754	539	1070	339	601	655	360	942	89	730	99	607	1182	1231
43	1249	1235	791	350	742	718	1191	237	920	210	365	645	1109	778	528	151	356	1140	311	559	1130	942	954	933	1196	1165	235	222	830	1150	965	294	843	168	22	811	1007	335	835	938	129	1117	236	266	1065	966	1075	887	962
669	998	816	606	957	120	60	70	981	3	339	52	348	1083	99	599	184	1105	96	675	262	923	72	104	851	788	940	531	622	367	745	716	831	1154	774	1074	342	761	1064	522	284	1242	573	739	148	1263	142	982	143	832
1007	581	777	150	100	661	5	220	1212	1112	1089	694	1029	946	945	135	1064	684	755	696	1147	1175	326	1010	1206	235	877	933	764	931	1170	797	239	681	965	921	942	520	894	265	503	866	939	1103	927	1159	596	977	1213	29
148	686	699	281	214	39	121	1257	1051	801	724	162	1079	825	89	1161	1254	307	1167	860	1178	533	539	1144	865	1166	1028	549	108	601	754	109	280	1022	290	856	1262	687	1255	149	373	1027	698	1196	80	230	81	854	1177	1031
864	859	562	944	974	120	180	621	233	636	160	942	223	374	146	700	1196	744	667	76	155	29	150	70	332	49	993	222	769	358	919	660	366	879	851	1262	348	34	118	1054	68	920	1169	1094	998	828	47	649	110	345
1235	760	798	195	222	1210	161	890	948	50	641	736	344	297	1101	1103	797	264	88	825	966	673	596	1209	570	1247	296	256	1175	707	198	118	81	1190	846	957	990	962	611	1074	55	644	1229	561	1018	663	300	837	536	734
526	180	678	518	239	701	536	830	1176	285	944	216	1081	528	1139	615	567	158	206	926	207	1057	1086	79	646	311	1167	41	1221	1017	834	160	872	1088	564	874	835	826	297	68	296	210	45	215	69	111	305	1211	1225	135
1208	1195	40	897	1153	805	544	931	83	274	557	610	96	705	341	18	1062	983	335	1254	503	677	186	1022	82	357	205	1223	1066	176	1135	527	1046	773	538	886	1192	1188	1126	510	997	236	554	612	678	792	816	1128	200	188
853	367	622	238	324	319	255	607	77	642	515	1144	638	347	1142	965	611	645	263	1043	640	625	1071	717	534	82	931	18	848	310	595	1131	358	813	501	964	201	1012	1082	1045	335	1002	362	1150	959	593	195	967	197	1234
699	1131	1104	362	200	985	1175	841	934	283	1135	599	510	344	292	763	810	725	683	746	314	208	706	917	851	9	960	100	670	518	581	1194	554	562	805	609	991	282	786	563	145	903	994	19	346	267	215	629	363	940
855	319	698	1036	40	62	556	337	549	335	995	755	633	605	189	1243	735	1196	580	901	609	379	214	924	1078	899	833	1093	73	235	885	34	714	791	523	1189	296	1090	1113	651	204	258	96	148	1151	819	929	200	876	736
373	1014	859	323	985	589	2	1205	1000	750	1114	575	1210	999	519	260	305	129	860	701	136	623	1054	824	1248	174	1176	570	71	786	1198	583	665	882	335	1159	160	538	165	624	1105	341	59	1222	585	43	551	232	11	44
1195	988	826	761	158	556	1239	262	509	1124	705	1017	752	830	840	684	285	601	806	322	247	350	1151	1014	356	707	1098	1213	555	104	909	952	10	83	608	1031	280	510	35	1231	577	854	1182	358	968	715	799	706	183	176
292	603	173	678	1125	62	1217	1060	4	983	185	953	1176	136	840	105	178	792	845	1008	742	976	119	327	722	822	1171	307	942	305	863	635	969	820	154	992	45	70	1163	799	724	905	138	1082	1016	809	1059	908	1223	671
47	182	250	1192	784	311	991	568	523	926	743	987	1087	953	507	184	980	136	957	1081	99	156	94	976	689	599	157	1033	647	1043	979	202	914	742	5	727	595	222	759	612	999	37	769	1116	115	1068	100	864	729	579
650	3	1122	53	588	1172	90	864	884	640	129	823	276	1120	523	58	587	723	1035	616	559	1085	874	851	532	64	1029	516	1189	1259	309	731	1007	513	939	1231	953	1217	971	748	774	218	962	47	130	142	229	996	793	1069
783	523	869	636	274	1074	16	103	124	191	227	204	861	1168	881	521	629	970	534	830	502	912	1039	766	331	809	1063	1077	358	688	798	188	379	775	604	1075	104	203	9	847	741	577	1048	1151	678	1027	1173	88	1066	55
278	916	1130	1241	802	846	194	1032	1164	377	347	1133	1254	71	85	328	286	259	1118	922	1189	960	169	1246	185	1182	219	168	1223	608	1007	657	1199	375	764	232	670	528	289	877	706	763	593	1122	270	356	866	784	99	1214
719	80	665	63	644	947	67	370	601	35	1094	1009	1026	227	216	843	1109	664	271	9	902	187	658	608	273	524	79	584	771	523	1148	597	1220	234	320	970	182	1254	1044	8	26	349	260	823	891	845	350	1106	1006	987
630	152	295	1047	1055	1104	980	967	67	960	1136	1111	818	151	85	609	950	111	1112	768	1190	1211	307	535	273	629	16	972	898	35	78	1093	1014	907	1098	598	771	1240	250	115	37	337	214	213	821	259	940	722	795	1131
533	302	1053	944	1240	1007	280	712	1248	821	373	651	137	599	733	1068	209	1222	535	11	1049	268	87	182	853	264	1151	232	1185	925	970	143	757	149	832	951	502	727	1065	771	777	2	921	132	1149	1235	228	108	1091	648
718	382	4	361	301	106	585	889	345	1238	772	384	720	813	56	1019	649	765	199	542	973	614	753	641	719	1136	48	633	63	875	709	264	609	350	625	1018	551	92	629	268	24	1045	785	377	817	1085	1262	545	733	814
371	1150	237	285	1023	876	44	822	504	778	997	158	841	99	579	306	22	1015	600	1173	369	966	859	618	517	786	1112	1233	976	1059	958	635	995	272	799	631	268	1132	1125	1061	909	169	1034	904	1174	265	835	127	661	951
876	315	254	710	1097	342	1151	612	187	1007	101	914	894	1144	948	772	42	647	1032	644	619	762	130	878	816	149	1054	780	600	157	264	751	727	380	1047	927	623	1210	200	1213	1132	895	672	1008	304	552	859	60	580	699
1068	206	702	108	628	1230	595	86	1150	197	974	769	354	570	837	1030	57	349	1147	1221	270	1105	846	583	1205	730	695	721	1060	1035	716	1133	342	677	727	155	1215	1181	48	44	952	1263	1	747	672	330	530	698	878	225
137	550	1190	266	93	845	635	876	1181	761	16	547	181	1220	27	1192	727	1118	638	333	544	141	889	225	282	647	1228	154	608	923	351	54	593	835	543	166	83	687	616	516	933	1218	21	936	1045	330	1253	754	152	782
868	963	263	725	978	73	864	1155	1258	1142	700	935	622	1135	1209	692	646	22	75	980	54	623	177	581	1101	105	995	953	112	78	901	642	295	1144	773	696	952	586	531	332	223	778	169	1075	113	708	178	900	333	1139
709	51	991	525	798	543	1161	660	194	974	688	992	588	48	774	140	1166	659	177	995	316	1148	1251	72	768	1081	1	508	190	604	297	199	729	758	160	677	661	384	203	380	724	1198	625	356	826	679	767	170	596	366
1195	549	364	658	823	319	894	725	538	552	336	42	1038	284	270	817	1091	517	265	1184	1251	291	594	81	964	214	14	740	681	1226	32	1212	369	1173	1228	371	764	993	900	374	147	559	998	367	317	802	1109	1209	721	819
278	1100	626	62	868	201	818	32	360	341	915	616	697	163	1216	237	898	1162	712	622	319	935	900	819	1007	559	723	179	1044	797	368	296	804	628	5	707	526	860	217	60	137	229	9	1128	952	136	1195	665	838	1103
206	983	604	901	705	931	907	1130	948	959	136	737	719	341	213	993	381	669	1232	800	42	981	1212	856	90	740	183	93	1193	593	285	861	1123	699	860	530	659	869	996	319	321	712	877	224	244	250	711	1157	657	378
3	1156	185	244	1113	347	586	193	1249	364	1247	612	564	1192	670	935	757	52	350	380	898	604	1018	1144	1040	777	215	516	656	1163	355	369	164	897	876	1138	59	381	1058	955	860	1044	1240	692	1209	278	213	727	372	1127
141	311	169	245	181	579	308	754	896	984	23	253	112	1255	1104	906	656	988	33	720	841	202	1161	378	510	822	1231	1001	837	505	218	1225	554	541	1125	855	1055	744	576	1054	185	1203	844	289	909	1004	54	676	1238	938
626	823	248	932	1077	231	750	913	369	926	1137	189	676	973	316	351	315	1214	1044	186	566	802	91	313	1195	1257	50	509	308	528	751	291	32	1122	1135	337	700	908	162	1100	660	1129	341	1052	993	64	948	1171	103	22
547	838	380	244	649	1098	707	625	618	1228	308	163	509	1056	633	351	356	660	233	505	171	812	1076	664	43	960	675	934	40	1083	586	976	556	59	983	242	866	1132	124	631	800	828	1048	632	1030	1074	758	580	722	651
1020	1184	177	871	1150	277	76	1135	569	1075	117	747	1132	1077	671	162	939	375	1019	629	280	1123	231	1228	962	11	684	256	502	319	664	888	975	847	308	17	331	698	90	245	700	508	259	342	1126	862	757	223	135	1261
1125	736	582	1238	119	55	155	286	1098	324	241	1242	334	285	32	142	1132	1042	1060	1222	287	373	277	342	548	966	1105	49	895	827	351	518	883	8	878	128	914	144	1088	1145	1072	330	737	512	733	666	48	598	720	17
781	1021	1168	505	1116	761	1236	273	1229	570	958	892	721	38	1073	1027	750	97	257	1256	1260	41	788	648	1239	1181	767	5	655	947	815	1264	759	1122	754	1237	198	256	99	191	1206	368	535	842	647	994	291	581	1258	748
567	941	554	844	710	743	1185	4	214	768	208	665	977	976	91	1028	55	652	276	856	555	1195	110	737	839	985	183	533	1256	191	936	1162	1191	302	808	274	574	57	635	116	1192	906	1161	1104	778	258	1114	560	52	201
957	862	887	212	715	996	150	1261	604	697	115	32	126	163	328	633	970	242	917	538	612	1048	840	224	770	290	350	363	938	703	241	1207	678	790	1122	1105	336	590	871	275	1166	111	211	57	200	191	506	155	195	1062
674	1258	190	146	56	966	262	1168	598	1111	1240	1204	547	839	365	1232	913	768	119	578	1029	35	849	996	59	41	1138	1024	831	1215	865	794	723	70	551	1002	782	912	110	830	934	508	906	1263	292	1004	382	612	349	597
799	353	813	908	1201	1251	903	338	1128	1249	135	565	815	726	945	575	1028	909	901	603	740	260	893	240	329	885	90	933	540	1219	754	780	305	309	859	541	840	672	928	301	920	522	350	696	868	1044	1162	735	233	554
504	1240	1190	1100	881	117	640	378	1091	777	1004	172	372	551	614	830	323	195	1102	604	210	8	599	550	743	15	917	971	61	1178	955	534	141	691	1167	656	1057	970	645	220	1081	60	69	3	82	739	833	692	271	720
793	249	726	364	882	1256	166	145	227	887	1071	580	976	1145	89	1214	994	950	836	959	516	1153	285	1200	153	298	749	1100	109	664	229	756	556	1190	970	1090	1140	790	561	737	866	629	377	161	884	510	523	336	41	886
230	737	919	712	330	1054	80	721	55	543	1168	645	57	985	739	274	987	606	654	157	49	618	646	786	879	520	345	190	1182	854	5	1042	1201	273	178	709	138	789	575	622	165	1082	1119	1097	89	846	574	948	921	108
1121	554	314	270	161	1173	570	206	631	615	679	1185	89	535	785	1208	218	1051	126	1113	672	130	626	1030	539	773	1198	1238	1262	886	94	861	883	194	1160	645	48	606	1239	289	915	527	1214	670	258	1240	587	342	117	1027
55	748	1050	95	852	1188	768	137	142	675	859	743	242	69	193	605	144	133	525	966	880	183	1127	223	9	301	728	274	1084	533	934	102	172	321	534	580	903	349	1231	951	595	985	121	1112	735	205	1201	1097	599	769
1090	35	12	879	302	654	844	1228	588	217	567	1064	732	190	835	655	1155	605	1232	3	1197	230	52	1060	177	642	819	315	674	235	216	1135	1165	672	1098	1198	964	1257	135	942	71	273	753	941	1138	346	691	625	36	614
91	131	1033	569	1239	840	50	345	748	897	1185	1184	549	1095	744	827	1026	1198	802	104	522	746	865	81	1068	318	668	268	1207	295	691	1247	1224	689	996	1063	1164	12	698	316	1254	40	375	1037	215	801	1230	764	181	1178
323	798	360	622	801	267	906	1190	223	156	217	879	1095	1265	199	1186	679	1199	640	976	131	1039	677	265	965	1108	195	22	924	840	979	674	623	289	1015	1136	1062	817	313	1196	212	594	852	522	915	193	629	314	985	816
717	714	826	866	240	818	351	574	242	1135	1253	775	192	284	1207	720	361	358	857	546	160	75	858	570	1	305	1049	716	151	506	995	1010	257	947	1064	925	1092	152	710	615	539	636	80	942	821	778	20	640	139	663
356	1070	1069	673	354	876	1027	846	254	1257	1196	194	644	761	797	812	1002	669	814	367	647	868	1021	640	1179	1178	1126	776	689	1148	631	264	528	901	1171	831	954	843	80	1058	723	39	2	377	562	855	825	73	139	833
161	993	1088	901	943	709	810	501	950	1186	777	664	115	255	58	1221	657	624	766	129	838	937	561	1078	207	339	685	189	1204	319	1157	528	371	213	311	273	599	877	297	929	809	913	1254	352	24	1202	651	1119	568	565
170	637	1011	146	1175	1083	856	205	1162	1165	40	607	1182	943	253	1035	281	858	535	1102	35	964	504	770	860	1088	919	861	677	683	978	241	240	79	998	144	969	955	699	592	742	1258	140	507	1071	539	967	648	1089	137
299	1239	274	619	361	1264	1027	557	120	1066	76	626	983	693	1185	549	370	1093	937	704	28	164	786	1156	646	870	303	233	340	795	792	842	151	103	913	841	166	85	368	962	270	644	883	1021	667	722	1114	308	336	41
202	1066	1050	18	229	1009	217	538	994	193	644	503	832	296	1084	129	23	1113	640	915	621	1173	607	782	1089	197	113	1029	947	1027	723	255	1052	175	1201	861	922	181	961	108	929	110	119	136	343	215	745	675	559	318
571	1261	377	913	80	515	595	509	940	1188	664	106	301	755	1154	805	758	1214	795	1032	731	108	246	930	366	959	317	52	312	1105	1013	711	1148	655	1221	220	627	1061	914	267	122	1025	65	623	998	588	1002	263	355	1153
326	145	773	1095	984	879	111	168	165	545	1235	958	791	110	821	1202	188	768	991	1113	587	1187	218	679	782	314	539	876	207	192	795	878	585	694	248	905	832	912	707	1053	869	297	1041	222	137	630	578	342	1098	618
506	847	688	233	1263	1258	235	704	748	1113	975	320	115	643	98	1185	965	508	694	835	545	518	989	964	852	256	1179	616	541	1142	1106	202	1016	196	356	517	819	793	260	826	881	1157	625	1085	953	138	925	561	11	922
5	884	508	1013	676	59	1143	986	952	73	80	324	12	541	634	242	19	937	109	1214	966	748	786	972	1141	1082	1175	849	1188	750	589	593	813	251	797	13	617	979	1081	550	329	1052	10	559	924	282	314	724	780	1138
836	572	775	31	152	379	1207	658	938	962	889	629	516	361	700	1026	274	697	675	331	881	178	1216	563	360	904	808	1010	1244	335	30	1155	240	531	959	883	508	984	66	847	540	1236	32	779	138	857	669	1071	1187	1113
563	743	631	1180	1091	92	164	8	829	929	261	232	1044	966	925	725	572	1192	627	864	676	32	511	132	301	838	554	106	363	1163	901	149	24	38	359	1123	694	880	373	553	1121	951	364	1248	518	238	318	890	1078	281
1098	1010	841	193	564	48	274	1242	538	379	1125	1073	584	177	925	683	991	233	333	99	968	1181	1163	997	985	1001	880	792	565	741	660	1035	348	30	1166	914	64	227	651	982	583	216	526	275	5	187	892	521	874	946
248	1065	668	1074	115	1	1229	531	512	161	871	854	1256	996	656	288	1081	106	190	878	669	974	1054	137	679	560	92	141	306	52	1209	647	904	265	848	1207	988	731	347	327	1064	202	349	862	822	13	348	734	1002	20
1175	710	235	1199	74	3	850	1162	1202	721	77	919	674	1150	19	695	707	1263	328	318	791	67	910	1250	975	70	283	12	98	1235	305	16	353	251	220	26	1104	657	47	647	200	232	566	36	783	1211	641	533	107	636
687	746	695	143	1168	71	1075	1106	1264	514	109	1163	828	864	517	278	1260	381	694	1081	505	169	362	195	938	790	961	325	185	1087	652	1182	97	17	1210	201	1215	782	268	709	875	259	763	850	657	889	69	321	1040	358
813	760	501	365	800	1196	1109	1017	885	622	1113	144	1015	906	38	41	509	195	231	1038	1008	323	507	549	769	623	860	574	796	897	602	1016	199	550	588	1224	1081	377	269	584	988	504	226	1097	198	601	573	255	149	636
841	1241	317	846	1028	78	766	351	1047	599	1193	525	709	345	15	972	918	139	582	22	53	584	892	1020	708	536	10	364	889	1042	643	357	672	80	958	303	1037	284	775	1143	727	966	691	310	327	1222	105	245	902	169
608	39	522	849	151	812	262	876	606	669	964	3	74	63	320	510	1040	1112	53	136	618	1061	901	918	236	860	1130	27	802	1023	906	94	1162	271	232	244	667	529	858	878	786	308	952	81	233	837	1039	1215	588	60
1201	755	913	618	586	257	803	871	159	767	272	1196	148	1150	1182	927	816	1142	867	900	1143	657	858	1248	24	728	1039	119	646	1109	210	516	784	341	724	275	125	991	934	1016	1065	987	299	1221	660	1004	318	713	44	1108
1007	60	700	589	1131	1088	973	193	864	209	607	1110	73	541	55	992	1135	1188	246	1158	68	71	506	323	94	685	259	96	201	368	1162	86	795	169	697	702	85	318	626	641	635	1169	832	1109	873	650	1223	1261	1265	772
646	922	1180	97	169	713	215	776	179	1117	1048	241	1199	953	893	1074	516	209	117	1113	562	1255	1101	171	27	242	359	830	612	1076	1237	338	658	110	201	310	42	668	1235	69	1210	989	630	246	644	1219	785	767	11	250
831	668	85	1008	692	283	1237	8	990	866	133	779	355	634	88	784	835	197	298	128	661	205	1074	936	146	1038	382	1220	206	985	34	120	83	198	977	967	1100	364	279	791	373	636	1013	1246	742	618	1227	1077	960	1173
1050	576	805	970	908	511	350	334	769	890	182	773	380	723	166	617	1028	974	43	1177	1132	519	212	64	525	314	851	938	1067	768	300	66	815	813	766	593	843	1063	633	543	749	108	352	1246	523	29	767	724	1233	786
913	585	949	108	517	571	1039	1033	31	47	832	687	378	1239	318	182	107	604	1053	1080	993	11	1226	753	506	737	112	1163	785	686	884	847	694	911	723	230	1094	989	657	964	636	972	706	1210	274	691	833	803	137	1212
678	1242	170	613	1167	523	763	331	199	875	557	1083	223	1262	20	1031	927	1219	1230	715	800	150	885	1200	1046	521	1172	117	322	248	680	1002	1029	334	925	956	1112	1103	594	733	791	1116	839	1256	951	741	284	133	893	837
1249	1245	298	975	1098	11	258	7	1251	302	355	251	61	13	798	34	724	588	1169	598	510	895	110	1131	721	332	931	939	722	175	162	15	104	786	1017	1235	1250	533	778	969	761	1022	976	323	373	127	659	788	609	1163
1021	1220	185	952	1179	1156	839	206	1234	870	506	934	554	384	992	178	1208	968	29	702	588	104	645	1250	1165	651	965	815	916	88	999	868	935	908	41	1038	657	237	715	216	1182	1172	147	961	699	44	160	826	205	1065
233	580	827	732	1053	141	1048	605	650	836	221	12	365	1249	146	946	160	355	616	342	1202	588	183	687	694	863	958	251	957	723	582	161	1233	950	768	1105	1248	313	658	708	1022	28	510	800	722	916	36	279	1190	268
276	1160	893	290	769	998	768	223	1083	566	653	1006	68	565	713	1081	308	1010	880	1213	1205	1129	182	369	167	154	965	1169	163	836	691	798	1187	1199	702	849	116	831	258	1228	675	234	847	1216	328	956	1034	505	1214	1011
701	232	533	551	1249	728	226	1025	898	1066	1146	61	1261	995	771	1197	1177	1108	785	1204	1259	750	625	606	1019	257	821	1226	93	1152	910	116	1079	689	847	791	885	259	892	295	856	963	37	32	521	311	1071	519	114	251
841	557	575	235	1057	291	791	763	923	1092	38	1254	372	312	609	383	319	272	516	623	1248	709	1027	658	1210	998	926	921	1095	65	570	197	614	143	1159	850	1207	949	778	542	217	1121	1015	730	204	228	12	981	934	659
1173	536	1212	1097	113	1207	109	1257	1261	906	1199	208	16	866	616	971	67	145	1146	257	1188	332	789	642	269	1242	1217	219	1010	337	610	120	823	1265	83	571	1017	992	63	511	985	1222	5	643	848	854	141	791	115	1046
1033	810	1041	103	1091	816	846	884	208	680	605	1061	1201	1013	891	535	91	581	215	1051	158	230	815	1071	1118	267	808	266	251	127	294	1053	1150	618	708	1221	767	1084	246	1035	593	330	163	1175	543	858	82	1074	274	907
856	597	588	191	812	1196	304	239	115	355	368	780	365	45	1143	974	165	164	293	143	601	1090	775	30	198	1255	268	1215	43	505	11	759	582	984	708	890	872	1054	367	216	190	660	312	240	139	832	1091	920	1191	581
1021	245	924	800	823	99	548	238	264	928	270	254	1097	556	574	617	331	357	110	998	202	247	687	694	325	954	13	226	172	5	658	512	73	534	28	269	1126	857	159	1156	24	545	281	528	314	1006	605	917	526	543
175	622	765	197	1176	148	815	256	1038	1193	176	629	272	746	1087	383	807	194	43	338	1202	149	266	250	751	1131	640	502	227	1192	650	799	871	28	219	221	827	295	642	778	859	1111	858	2	218	1112	810	909	556	245
1049	617	524	1237	506	88	1152	1012	279	649	1010	1246	974	577	1155	949	1196	1062	761	1216	245	375	97	850	303	1115	190	1001	352	719	1006	878	283	807	251	211	702	1110	773	1060	966	970	1105	167	716	788	357	689	839	246
258	324	304	138	664	653	950	38	298	112	1072	18	233	118	834	257	738	1000	701	1067	49	1183	34	69	71	355	1187	1002	588	1178	755	859	637	83	219	1052	528	636	668	602	1071	648	154	1161	337	797	1013	341	1196	928
1023	903	608	680	1079	154	701	144	577	57	95	643	1021	344	655	141	217	908	1129	1161	1211	1188	600	289	48	1250	45	240	756	614	697	1230	333	1060	126	923	121	236	786	544	276	942	612	230	1103	574	1044	23	836	275
961	583	1018	243	975	945	370	848	253	686	147	265	163	674	267	1035	646	1205	861	144	715	825	1161	316	563	150	1001	548	140	828	156	952	13	636	891	170	756	151	685	10	180	1255	733	381	944	758	803	518	44	864
112	123	982	1054	1128	722	249	854	248	1121	1153	537	1190	526	308	619	923	235	42	1097	554	224	546	1135	1075	165	1052	95	629	1026	1256	260	718	994	837	212	891	590	779	762	1248	978	279	215	699	871	990	1058	28	199
561	938	206	800	907	379	588	864	318	128	1093	1253	61	834	911	37	1220	1163	259	693	898	961	306	1121	308	29	699	1200	52	671	131	1078	840	352	1226	216	60	26	895	854	1159	101	608	823	103	714	59	685	144	564
674	618	231	1249	716	50	361	89	725	1020	806	921	151	853	109	366	12	553	100	822	176	846	542	161	1118	250	1051	781	868	686	1190	940	836	1027	762	1205	665	224	124	889	1072	75	296	1229	678	698	228	147	1041	638
1076	1108	1111	222	266	559	566	766	363	569	786	1040	878	1201	1221	117	1126	1179	144	1093	889	1102	988	255	356	327	810	600	1004	348	755	734	1162	122	702	334	557	936	231	1137	814	905	1200	560	864	42	360	641	1237	101
1240	807	53	622	282	1245	1098	230	1006	217	1199	825	596	18	2	1145	1066	996	937	652	602	728	687	1249	94	1137	598	1127	586	565	381	246	702	1223	320	1205	1064	1013	1103	317	258	1131	1242	870	356	133	182	745	878	584
178	1156	990	28	649	909	898	971	590	960	1060	902	882	689	1176	753	710	1052	597	955	72	1082	1223	116	1255	258	54	567	502	363	327	1076	9	249	596	952	1164	220	304	1042	508	732	43	688	942	333	217	824	52	905
1151	268	75	780	842	729	141	530	63	681	1064	168	1140	230	121	620	863	1164	1101	303	1038	579	765	609	532	993	223	846	287	247	1209	866	86	1165	829	172	616	600	375	62	382	528	1228	583	1106	619	378	1188	849	642
969	1150	147	852	371	82	966	1259	856	1233	802	1132	64	1222	311	843	1200	1120	936	894	543	636	1034	291	295	1213	1121	207	1227	31	646	112	60	995	279	105	658	1147	835	812	934	918	51	1137	113	611	1124	1030	1257	62
606	1180	80	55	785	671	1021	978	1035	1086	571	1218	686	1220	103	635	925	1041	814	815	616	534	187	315	555	526	1011	1242	1028	1244	1166	1043	1265	148	100	836	98	166	547	194	34	323	87	786	1075	1205	941	587	215	521
267	552	596	1219	1246	1151	748	1091	56	937	891	326	1086	1165	206	757	564	86	578	629	120	39	924	517	893	1205	215	119	75	1191	650	33	775	204	581	835	320	308	502	608	530	667	932	1180	761	1229	828	526	1194	959
815	23	592	205	1186	247	907	319	986	623	1234	338	901	1220	329	1033	982	584	1172	234	1113	866	883	517	894	924	553	688	966	66	118	647	1224	1216	165	519	1090	625	35	1257	1260	882	62	285	41	624	679	1246	1031	521
651	996	1082	10	309	905	1210	1084	884	192	671	1147	919	1124	516	321	258	981	692	585	1078	372	670	872	863	941	307	694	653	350	72	772	157	27	354	843	579	105	274	7	753	784	954	812	244	120	853	701	346	1192
747	1138	164	719	567	88	769	126	532	1000	713	1264	331	21	325	1198	277	648	366	1222	1252	2	1131	720	596	835	882	355	198	259	93	796	611	945	234	1259	1027	944	597	874	979	778	894	635	374	849	1250	144	161	1081
724	1126	248	1197	596	350	1053	1264	193	94	539	370	1136	1193	698	1199	819	542	721	892	694	561	824	836	142	516	1168	1203	380	630	611	748	510	511	1067	1200	958	851	742	713	114	767	529	939	1047	937	157	961	63	150
784	905	79	968	897	889	763	1167	521	1018	508	291	299	1255	20	979	15	65	282	528	47	104	379	794	965	936	116	137	686	197	615	810	154	1101	258	77	1124	1187	966	1241	964	204	370	608	1186	244	678	35	672	1205
1244	564	1140	851	682	1024	857	31	1068	623	579	595	997	95	1208	336	1218	900	921	979	902	186	790	501	69	1086	1061	278	663	719	1172	917	1144	773	752	1166	609	78	192	755	60	208	344	824	277	722	146	191	152	863
14	720	911	1067	992	1260	1207	783	130	1167	172	731	369	222	930	86	664	938	1032	216	26	544	994	974	189	697	1084	239	1216	341	1205	781	676	149	1222	250	256	1135	94	932	1041	874	658	984	161	87	559	66	194	202
776	953	835	174	34	899	522	744	683	1213	310	1023	1062	256	90	105	1142	1130	196	513	245	20	240	1000	898	554	1045	378	728	179	610	47	271	259	552	643	24	941	906	254	1200	313	384	758	909	1041	678	52	1232	317
1110	783	1155	545	735	954	514	530	534	188	612	59	542	1165	1141	700	197	626	227	287	520	1098	249	119	931	946	529	15	283	834	10	1121	889	688	1252	511	30	375	191	140	28	349	602	1016	53	1208	864	303	787	190
1012	606	1137	656	208	24	125	141	330	1182	866	335	1024	109	848	9	861	340	1177	103	608	645	36	892	929	145	739	771	1121	236	797	67	597	740	792	1140	987	105	230	975	1163	1123	729	981	706	365	328	1093	528	69
646	1085	66	377	588	324	1039	834	1131	590	58	1229	840	1065	986	5	1022	1114	1197	1092	1227	770	219	943	186	249	827	162	1000	847	52	750	905	1009	223	952	282	683	734	311	664	251	809	1146	878	673	699	131	113	867
72	678	65	663	269	324	584	122	1243	1162	17	143	1168	1155	7	700	354	562	835	1077	958	1166	178	653	240	366	1013	997	42	1064	902	593	665	755	837	872	145	919	815	229	314	2	507	776	622	912	512	1219	160	1043
818	797	964	222	1204	1224	1155	767	1032	1200	1150	320	765	313	56	343	1021	977	510	822	1034	874	1051	905	18	1264	72	1180	1037	103	131	207	378	305	202	1227	119	839	891	742	110	744	1185	588	1106	982	749	875	248	1192
227	43	213	852	181	1080	717	668	663	1247	810	1191	972	515	704	517	928	253	670	344	21	178	1020	958	221	963	997	345	1210	931	723	948	646	1057	966	927	1006	816	286	1011	66	812	335	864	1127	92	689	994	1083	1205
829	715	284	222	379	1061	1172	1082	1156	928	907	369	886	525	1120	1167	882	932	544	295	585	554	100	1143	900	944	773	522	14	648	270	201	141	183	986	1137	950	581	579	576	227	99	312	599	123	862	960	1077	294	613
358	342	1203	283	880	624	22	1088	71	853	990	722	1243	47	1094	935	116	999	544	150	850	863	142	893	106	814	1226	980	1019	809	667	584	339	10	1081	1216	525	1111	774	1247	166	587	269	573	723	840	663	1163	53	917
979	27	698	1261	101	1078	260	853	249	1145	590	576	209	906	198	516	1037	326	1129	69	1168	121	359	232	559	1086	737	189	1118	1179	808	837	98	91	689	536	1062	1177	1018	242	584	22	862	258	843	997	186	567	1111	1215
234	1001	43	168	517	842	637	382	229	752	366	327	785	757	608	569	845	223	1013	796	1077	324	508	1069	724	622	800	505	236	970	729	1158	235	214	961	1196	90	263	713	1216	949	635	699	827	765	307	1075	611	718	1146
286	523	345	1068	851	103	729	776	1202	1191	717	674	574	825	723	515	698	1140	765	74	1121	1025	587	1010	372	865	1242	596	919	934	1120	1075	132	937	1147	365	220	125	225	1207	798	839	29	100	629	714	935	957	652	545
989	675	919	842	346	598	725	523	624	790	870	1172	77	801	381	632	990	322	1147	1227	511	324	754	787	338	90	195	118	1040	1120	569	166	1164	501	650	756	1229	522	748	230	780	540	695	949	895	1010	557	913	991	713
554	646	655	647	799	643	1148	830	1060	119	908	307	589	901	1137	1040	1050	576	537	46	740	92	1233	1056	875	361	1145	887	521	509	786	130	47	588	42	903	982	14	1014	181	987	967	866	1160	1089	330	125	681	864	679
541	1183	732	1200	531	931	194	239	175	966	930	306	14	538	75	548	285	514	874	711	1258	866	542	992	329	692	829	722	772	579	1196	658	25	40	221	105	1135	372	244	21	1014	867	318	7	1013	35	355	996	309	796
603	1023	344	15	380	1002	1079	980	55	693	1235	187	356	825	946	836	931	812	656	597	502	619	919	793	364	855	331	1077	806	961	705	1072	4	1217	1202	635	1042	515	1038	896	831	101	757	583	9	571	1231	783	1085	1208
856	1253	178	687	866	519	121	967	72	364	504	278	917	509	206	375	15	1043	1024	328	643	764	281	957	956	1130	38	1042	819	1250	286	969	244	1095	272	1208	1055	191	653	1113	766	981	116	1073	912	747	11	9	694	738
1036	737	346	1195	283	1074	838	1061	363	774	985	1159	791	249	203	199	193	154	856	122	543	104	219	1215	568	827	309	297	337	963	1206	19	366	698	197	975	1090	380	1174	846	1172	907	841	972	113	168	729	634	660	1125
358	177	1123	172	38	1202	751	846	288	965	327	830	752	147	710	938	1024	1256	1167	83	222	648	93	649	860	318	800	589	82	754	995	319	1105	923	755	1214	1045	801	352	922	1063	44	1042	506	944	1120	127	1197	573	71
180	1162	156	97	4	136	360	350	1040	807	312	316	1110	503	122	1102	638	1195	852	590	6	203	172	984	848	721	1165	313	103	1155	1231	549	521	1166	841	249	592	621	92	375	123	733	71	143	131	1069	977	817	867	998
714	219	892	1067	993	1037	515	87	1165	324	826	335	777	159	1262	121	1031	1261	691	821	609	1264	109	86	1120	1220	1149	241	623	107	144	938	845	695	1205	1094	155	1239	784	1198	901	870	343	606	1113	915	548	518	136	912
628	555	120	737	987	801	721	1144	1055	846	1089	849	568	816	1262	1142	1209	39	748	771	1036	108	174	828	1159	267	1236	1133	593	502	1226	1035	106	942	684	720	1135	529	612	1139	162	143	3	310	895	880	330	739	618	236
142	1049	989	338	36	934	331	368	38	898	669	1207	618	1172	1070	1140	1059	322	302	169	74	1153	43	264	175	1012	911	237	1247	143	246	752	333	121	289	580	744	827	740	1066	532	149	585	575	587	101	777	286	763	604
1186	864	194	380	67	966	902	935	48	1125	118	1244	583	836	508	922	124	365	197	768	1258	186	967	307	361	814	369	703	568	55	219	975	1060	541	1256	1190	924	943	951	92	193	660	610	1234	1217	347	616	1090	753	760
538	909	6	1062	205	1262	730	1153	1087	903	1156	773	55	166	120	195	251	818	995	602	59	737	1021	1019	1037	1152	647	893	185	1084	1024	744	71	67	788	1190	163	524	135	925	1118	331	152	926	145	322	739	37	1114	966
308	954	1154	299	949	1228	307	1220	564	720	514	1150	12	804	294	971	838	547	260	623	113	795	924	374	78	1143	1193	1014	946	66	702	41	638	1207	529	783	979	945	532	624	247	224	852	1248	671	717	123	593	49	512
1216	90	213	1107	154	142	87	251	220	1241	784	10	236	313	675	722	855	96	126	178	870	856	1014	119	336	970	761	187	1162	738	248	331	97	509	918	635	1257	41	613	301	1172	735	278	799	728	980	288	569	655	321
11	967	27	882	1050	1219	986	1180	865	313	741	506	1049	349	189	1024	231	116	1203	821	248	163	971	912	32	929	856	1095	140	1051	1152	732	526	1128	968	824	799	1227	122	781	304	743	296	931	1118	174	825	976	146	717
15	105	1013	750	1212	262	124	1135	782	749	1055	822	1238	536	577	1039	194	308	371	57	655	236	869	710	1075	1089	366	1204	909	976	508	803	899	13	794	166	612	1192	780	191	1255	1168	790	249	582	1138	667	1101	149	1114
1119	725	1094	1171	882	1001	1216	361	1227	56	619	701	642	637	32	1086	843	172	600	842	96	40	920	234	258	501	509	377	721	335	1059	251	1143	746	570	930	943	1209	224	1246	152	2	925	119	26	841	1255	1078	652	277
129	1121	56	893	15	895	781	994	369	737	1004	133	1190	867	1138	180	688	717	7	278	908	1186	81	859	626	152	684	1124	539	96	158	782	381	622	702	298	342	611	1129	69	1228	294	112	1162	627	1256	829	619	807	1033
1038	1109	274	68	174	983	747	171	532	226	599	255	184	955	837	211	914	883	1083	824	925	1123	1130	826	1115	341	29	878	263	129	919	641	913	165	535	99	315	236	289	17	740	1008	337	205	676	1125	567	850	503	996
106	1171	870	640	58	95	1241	166	179	1202	352	1177	143	1085	189	83	350	535	510	1066	127	732	1024	280	634	988	1155	514	33	1080	931	610	50	906	144	362	55	1140	693	579	926	214	210	763	1075	548	54	1236	30	261
948	559	820	382	1026	602	509	354	1205	1260	1139	917	647	304	138	383	45	541	718	89	679	1191	194	581	525	996	1240	908	1040	965	557	710	812	1136	979	50	640	670	1075	196	1178	717	1140	785	799	129	17	610	16	82
858	1154	781	1092	770	934	995	522	1043	717	190	1032	610	1186	26	1088	827	128	165	1256	977	903	1187	704	804	560	1195	1217	714	292	1176	1249	864	860	1247	138	139	1083	239	894	324	1192	980	326	922	673	1050	218	1077	222
974	732	226	357	840	726	1163	260	569	545	1100	553	1004	121	770	175	603	1252	1047	775	1083	867	315	1148	1195	622	966	1181	557	1080	934	149	765	1186	838	823	1011	1207	973	278	842	1032	270	1117	1215	172	359	565	724	797
1179	1110	134	261	626	558	1080	1001	1040	5	539	234	138	526	1197	187	515	700	345	275	322	365	84	861	180	1088	343	741	882	83	1148	192	528	163	91	35	119	630	1213	914	193	787	332	1128	737	906	719	1071	809	1116
1173	158	1228	878	1174	971	887	673	1195	789	1205	636	359	250	642	765	191	282	880	122	967	1238	1243	382	745	599	972	384	697	136	1154	127	373	517	855	213	763	79	104	319	743	1258	1254	203	725	890	119	1262	369	65
741	766	822	294	81	837	214	42	78	135	251	705	560	223	860	826	633	681	824	1176	1152	1055	588	150	1000	862	688	18	1080	11	291	147	654	1093	1030	513	665	240	1232	596	118	381	518	870	1172	763	650	1162	1161	355
807	1224	211	217	1035	332	1075	235	871	208	275	710	1098	1163	741	1145	1214	788	1175	1209	949	1195	1220	209	813	1169	593	1133	857	1166	734	974	514	828	771	881	1126	1008	377	854	627	338	507	981	18	1101	1069	207	158	88
1248	202	804	1024	62	648	108	1162	577	1070	20	295	6	239	927	525	1004	860	327	1234	538	522	686	1146	771	1238	624	72	317	798	1129	1145	976	153	722	283	1176	795	27	504	1062	147	553	170	272	725	145	157	760	518
253	1030	69	108	360	775	248	1140	1046	79	200	27	1087	30	1229	618	839	170	172	138	1221	633	284	922	1113	1174	543	1197	320	1250	294	544	1219	662	1070	535	845	622	1243	739	896	503	780	1045	282	779	1074	119	73	1189
1051	617	681	880	305	2	78	753	520	711	659	268	1190	776	729	1215	666	1118	1244	973	621	95	30	876	702	705	1109	652	1037	1117	371	1094	364	4	1017	616	288	505	202	1025	267	16	762	1110	614	175	598	42	269	139
346	1012	811	248	845	230	635	51	840	1256	1129	222	1265	515	111	55	628	1232	642	543	633	968	1227	895	878	1192	746	121	341	784	718	960	310	1017	1201	117	1107	133	195	689	615	355	101	361	241	201	1055	1036	21	1119
1199	86	330	1121	1242	516	1213	316	992	845	768	802	352	729	951	1152	143	948	552	742	975	872	1261	224	206	289	797	193	357	304	1256	1132	635	127	122	646	739	25	360	979	947	1241	112	356	821	106	1264	825	310	117
920	721	268	218	768	596	508	104	764	1075	528	236	276	613	291	1222	115	747	1179	718	919	146	553	1083	752	110	123	612	120	806	203	273	585	795	52	1011	111	345	845	828	537	530	506	556	588	241	1024	1040	144	59
264	163	168	573	1037	89	187	113	117	195	104	165	782	35	732	754	748	540	21	564	918	939	1018	862	761	8	911	523	343	232	903	521	751	922	246	958	344	337	326	716	222	1070	811	919	1154	1143	935	346	27	967
1019	832	918	1113	510	635	234	873	575	85	1089	871	701	235	576	834	1221	532	910	175	81	75	281	100	1196	504	254	1139	882	785	791	867	270	621	793	3	198	1068	1107	529	626	1222	1116	502	194	895	710	362	296	1016
216	320	601	174	123	1254	259	587	1069	610	585	1049	304	81	71	698	1233	210	573	781	1111	110	1191	623	353	1244	600	893	232	1262	303	1027	512	896	709	1006	342	673	34	711	1186	1227	324	46	108	1108	852	250	176	58
277	683	59	858	578	670	932	678	1142	587	363	997	693	1231	987	314	796	739	68	959	162	88	1148	1200	664	1185	377	912	1041	1071	874	1105	1081	802	315	1112	936	93	76	657	1058	254	887	840	1100	45	608	1073	304	694
1063	282	963	719	878	301	1202	676	816	559	8	781	694	590	828	317	729	253	618	1222	880	116	1197	777	72	604	794	608	935	1102	818	1174	183	353	42	207	1235	997	1109	616	1223	1262	1201	88	134	524	1088	108	63	976
825	570	1251	367	370	1061	30	86	804	847	1078	815	12	655	844	1122	650	1189	336	353	701	738	1254	884	550	512	33	1178	279	1021	384	285	766	999	87	785	1094	614	739	1010	742	774	119	371	1126	525	669	105	568	161
1021	1174	124	779	1243	337	542	274	372	1263	1080	863	701	853	1143	361	951	75	950	112	835	228	147	876	892	154	1111	141	816	643	598	55	676	259	270	314	80	1001	288	584	1180	181	379	359	587	1220	1160	681	176	152
1155	732	207	502	379	1150	759	977	1238	1228	966	1246	314	310	1265	703	903	96	41	9	71	1171	954	535	119	650	239	934	208	522	109	52	886	972	842	940	241	623	184	1231	1120	722	695	669	1208	797	638	74	6	173
133	505	876	751	569	350	871	83	654	1228	868	953	195	1094	312	1106	800	734	999	1121	42	534	1212	1247	673	666	933	1215	107	1138	1258	1107	280	1237	311	646	528	1091	513	123	1168	1191	967	199	103	988	1102	817	1069	822
53	1098	273	1024	717	504	823	508	762	1165	820	685	1013	513	655	1102	649	585	1127	155	863	55	716	350	831	896	803	368	383	338	1057	878	688	27	1164	847	648	1254	321	779	1245	1255	788	1224	694	188	1195	647	324	1190
183	171	68	144	1074	179	964	792	585	980	1208	740	1248	907	1201	562	603	1024	682	708	517	368	524	515	1172	782	126	280	701	1243	1056	1168	1033	762	780	248	163	802	155	754	819	290	1196	728	196	1156	16	922	753	194
154	344	878	336	925	748	1142	1237	188	501	1258	862	238	705	1180	1161	601	156	288	1102	217	18	1116	881	1073	653	1132	60	769	1021	1219	235	1013	597	1075	1207	710	1198	602	1184	555	337	920	360	838	1011	320	690	773	208
276	574	1052	675	1119	1007	190	1171	947	1137	1218	589	354	192	697	1236	785	693	1155	787	512	311	1118	1208	183	75	516	1021	729	876	69	87	1109	578	833	618	588	1162	6	1067	288	1178	290	9	107	219	634	109	23	687
116	1114	668	1152	232	731	103	990	1002	759	374	1193	1251	289	962	98	947	1025	974	362	545	969	229	722	1215	768	346	870	106	1127	838	1064	587	725	73	293	53	1082	1140	331	542	186	972	1023	788	18	320	196	330	532
600	342	246	1093	275	1037	1265	241	27	993	315	113	1104	60	611	1105	106	1163	820	923	256	1172	1139	1250	100	827	1209	1048	1160	163	702	955	849	769	177	212	908	1214	572	774	377	1224	657	104	321	837	922	738	70	614
1252	1114	534	303	1254	1025	291	952	27	722	224	285	961	168	1151	524	151	1031	1182	944	178	686	1149	1126	869	81	198	928	292	623	330	1233	221	887	529	363	667	1083	55	1203	311	248	140	96	370	758	1125	299	255	980
170	563	271	536	678	902	553	607	312	629	279	48	1035	925	705	929	709	19	77	863	775	71	1259	539	178	1151	879	1207	1070	927	569	885	1156	565	1182	239	45	640	545	811	541	1141	906	1249	338	891	133	1164	753	236
800	171	923	1224	137	1258	369	990	615	1225	1217	173	148	703	785	30	106	1265	593	644	747	245	346	330	887	526	1223	185	603	1048	257	1147	319	154	671	156	901	618	82	26	953	1170	85	957	729	1002	1075	17	609	163
297	306	368	665	823	318	508	28	26	687	942	598	542	580	1075	239	71	118	5	910	1261	356	166	197	133	131	691	369	695	757	172	981	648	819	946	176	871	903	1	1018	581	1079	69	842	974	366	216	1182	576	138
792	93	1263	620	934	79	347	1057	640	611	692	571	762	907	637	130	229	1157	890	68	99	576	867	102	148	1150	1040	669	956	346	560	1210	1232	626	168	663	1011	1121	1237	74	545	333	684	543	881	917	582	281	1141	809
1032	598	780	596	1077	184	68	1234	615	887	911	633	550	271	580	803	1103	1028	707	346	1000	1159	1258	599	999	773	739	733	31	1178	259	181	831	1186	556	148	595	299	965	840	122	112	869	143	1070	503	1158	1060	344	798
547	1064	1264	301	713	1065	863	824	794	1130	4	645	133	342	268	92	1058	982	149	860	156	736	327	871	75	354	93	954	738	284	562	865	121	168	140	358	345	1123	637	773	979	867	967	292	237	1216	670	162	13	742
940	4	822	729	613	1167	1071	833	172	791	94	635	576	697	347	30	135	21	1091	1218	511	896	835	27	906	359	1155	322	538	1160	594	19	150	584	78	170	300	60	605	764	52	200	527	1001	372	674	520	858	947	79
570	40	962	860	231	1116	99	1228	617	1136	1260	810	726	164	1047	298	896	591	1181	730	512	285	542	1036	1054	799	897	895	189	1020	257	249	1184	176	112	641	303	281	874	995	135	588	1176	179	975	882	979	885	306	210
1171	1238	789	1090	62	800	504	834	1175	973	703	83	889	54	1145	99	378	673	583	630	1010	590	344	337	184	777	990	1097	906	321	265	603	840	185	353	665	38	1202	279	862	707	737	1234	345	1107	79	763	319	283	826
989	700	352	343	544	970	342	1154	232	90	120	326	791	1107	1078	811	805	68	705	1187	738	1240	959	828	235	48	1253	147	346	789	1140	818	514	222	1103	831	841	543	913	1004	1193	1031	1226	168	363	1059	946	983	899	990
741	571	311	1038	1118	49	1021	370	51	130	836	84	893	1056	373	942	177	182	996	546	204	695	1149	181	572	974	566	514	822	1117	1036	251	256	62	1039	1124	968	13	1166	1256	1108	880	1014	260	281	930	624	738	250	875
227	220	740	776	263	344	838	1066	945	271	941	695	1223	112	358	504	926	57	1033	158	938	138	825	899	108	1212	2	607	855	1032	505	1240	948	44	761	312	1253	348	187	991	298	692	1233	746	131	235	793	749	87	234
362	239	616	285	613	137	368	201	1172	996	163	1164	1115	791	705	1256	212	1249	704	950	1060	631	257	1031	1244	1159	83	765	890	2	251	567	524	511	607	139	1245	1084	935	724	373	1092	888	353	525	382	374	802	546	692
157	1127	747	330	778	1116	810	271	854	730	951	1189	963	517	595	718	314	850	641	787	328	339	281	751	1016	1248	975	744	351	852	754	1135	323	1111	853	508	204	847	325	652	842	122	1151	109	839	173	695	310	1128	216
1180	204	843	659	527	352	1239	361	574	965	995	99	1138	658	928	221	4	297	955	559	947	1044	148	1231	848	1194	101	1261	343	1143	802	1038	1133	1037	765	276	21	1	20	690	705	997	143	1056	205	1107	616	319	86	558
142	126	715	127	267	233	52	511	935	1107	966	382	1238	1088	976	264	316	1022	1029	349	5	917	595	776	209	548	625	558	334	695	875	503	766	735	862	224	137	27	667	251	62	1214	1040	557	1104	1113	950	848	552	77
619	972	660	709	614	354	1064	1182	1241	1150	189	1086	1189	260	946	908	754	683	887	655	1082	934	318	184	623	666	1107	960	28	775	292	920	317	314	593	522	1253	1225	242	167	30	338	930	1234	88	574	584	1006	294	871
1081	1241	1001	902	616	1126	1054	984	384	908	772	1178	918	1154	1074	211	7	1220	36	122	986	171	123	931	262	72	75	1213	134	800	264	292	1053	797	1172	601	784	961	730	1035	673	209	291	1146	569	1002	982	60	976	67
1160	14	834	236	1054	84	139	576	1034	309	274	1058	203	828	1039	55	293	884	308	933	169	878	101	761	815	1151	304	788	197	978	356	77	157	720	1070	899	910	903	100	1001	838	735	1053	956	295	798	30	333	674	649
705	1071	501	335	914	554	131	798	998	1151	82	1076	1052	754	1095	840	962	853	577	185	890	195	742	341	227	215	930	362	769	282	688	331	1233	767	627	885	697	749	16	121	934	867	224	84	12	859	1196	295	1184	526
1036	958	596	1248	39	1086	841	930	1063	796	174	1228	762	1144	200	789	1002	1181	504	533	287	267	853	1020	1038	791	1141	987	60	773	891	342	719	926	106	690	860	908	1087	705	609	5	518	1113	1085	766	968	201	784	1145
1180	901	581	605	362	361	273	793	129	960	945	1144	1147	384	869	60	360	703	651	873	664	782	299	567	959	536	902	108	607	910	1118	177	955	1213	1058	694	225	677	297	827	816	884	562	1215	582	26	541	1060	140	657
915	768	832	589	976	827	982	111	946	1070	1041	244	1135	319	968	759	47	575	1097	845	1056	1042	668	115	894	161	601	660	1059	1112	1172	566	263	502	1121	234	620	613	848	44	788	265	8	878	381	582	843	954	1062	96
1144	166	1035	349	369	36	561	1175	801	575	111	676	22	1142	665	68	792	568	843	642	1150	1249	894	954	80	102	535	1213	200	1162	229	177	250	800	165	1024	1130	814	173	755	666	815	873	358	671	175	525	282	921	1215
565	610	739	371	937	656	374	1263	613	265	894	307	1017	86	975	981	781	963	729	849	1265	239	72	1177	192	1039	752	568	665	42	1120	1243	871	176	574	974	204	233	1217	508	648	1211	338	160	836	202	256	738	1137	848
136	15	71	1137	673	1117	1050	1154	656	1095	786	867	1069	1048	1253	229	731	85	1012	974	212	39	643	505	76	1024	1046	200	346	337	821	1157	715	165	1131	286	899	1232	1013	58	220	774	329	190	317	931	325	917	1057	183
1013	642	1009	970	905	652	1042	1131	997	74	361	514	962	1247	502	349	773	740	956	925	982	780	1124	595	1233	245	1108	812	301	1189	47	1141	1021	49	799	1255	878	179	995	316	297	654	957	762	127	50	298	311	1019	862
694	1107	558	59	256	1049	614	788	1109	39	873	266	75	1238	552	1123	587	1121	856	898	617	1017	197	271	574	1206	1251	1185	760	844	721	74	884	1102	1015	881	64	1071	281	741	669	1054	970	315	643	228	212	528	1016	1233
290	540	375	90	988	77	827	796	823	1175	1073	1178	32	650	617	680	1179	1038	896	374	763	885	276	858	734	637	1180	1257	618	666	80	1260	779	380	41	843	33	832	659	370	1247	749	277	629	72	820	1259	818	669	1013
694	350	282	944	1242	894	501	25	333	776	1158	21	570	1240	829	766	77	627	673	324	948	853	1017	539	1128	210	1022	1107	734	540	928	793	1199	370	757	810	1113	286	275	207	240	1188	1214	4	116	544	378	542	933	39
778	213	1072	518	1249	584	890	38	1235	812	503	1128	17	673	80	966	22	158	165	523	1178	214	1259	69	761	575	964	837	1030	106	786	91	1135	1229	628	647	23	872	522	1188	565	260	1159	551	719	577	244	1169	176	59
895	565	1190	716	523	27	223	332	515	1123	973	673	144	328	1203	231	147	629	671	1060	657	516	162	126	1218	13	1070	962	1249	143	66	173	908	958	558	847	1007	123	307	826	1089	104	660	1237	506	603	652	183	983	1075
989	697	255	1194	1264	1092	233	126	1154	204	231	1168	657	53	612	285	110	891	94	1233	120	696	524	1072	369	624	300	1055	295	941	1004	2	1220	179	921	660	1192	869	1102	894	777	214	948	878	277	572	757	933	872	664
1015	959	175	514	80	1124	320	40	1000	570	1065	1063	1082	999	374	116	902	578	107	83	515	99	1088	1070	618	725	963	89	243	551	1	715	928	51	714	577	549	56	642	1095	145	1168	1040	1090	1140	886	806	1131	1258	944
964	1010	64	1059	829	1131	1190	255	220	944	838	1254	1237	359	1027	35	1160	27	203	1067	756	236	718	1040	1054	549	867	1130	54	541	1028	660	546	701	1216	534	368	1133	285	746	291	1	1080	986	327	681	185	48	553	79
665	635	718	693	1153	599	989	173	383	795	261	93	890	1243	26	539	803	1011	160	98	618	247	1051	893	313	773	648	305	101	66	531	106	134	1083	1142	2	1087	304	1102	914	761	1249	350	971	1107	835	704	54	168	1239
1066	188	909	1010	20	122	1122	1123	943	1179	167	708	722	1027	856	713	1161	588	857	792	993	1064	352	275	592	336	778	760	1031	142	973	160	342	262	927	608	605	345	675	879	169	1061	121	869	239	186	1200	106	1213	1197
243	551	188	1004	504	1167	886	369	953	265	371	635	1051	823	560	718	974	144	1038	123	730	1122	1020	1050	367	588	7	958	308	738	122	150	1071	1072	33	262	570	961	780	898	746	767	729	1142	530	1044	1212	1129	337	632
83	845	97	99	940	106	953	742	1036	899	1107	1021	509	95	744	42	1242	566	630	1060	1069	840	306	806	105	754	1066	686	767	579	906	636	108	1076	289	879	1137	11	360	1098	552	727	1031	725	789	224	1077	1047	120	980
357	733	869	178	322	1117	866	1183	699	678	342	382	1055	106	18	258	984	628	597	99	301	3	839	672	271	791	944	987	1100	148	230	269	698	89	173	377	25	723	783	31	344	1062	1052	1241	969	646	804	790	62	668
1148	903	343	597	1097	957	638	745	51	75	96	1252	989	196	1050	150	506	86	129	11	204	850	1143	199	844	607	556	883	183	836	1136	723	668	117	1021	131	730	146	553	889	854	1250	1083	34	929	517	603	606	1123	860
569	371	754	118	942	555	1068	33	1064	786	1226	112	1212	861	732	127	1106	364	762	505	801	1073	774	1239	705	1253	1137	1089	614	1134	803	750	668	256	503	346	600	827	1262	1101	963	952	522	692	893	628	670	903	606	1233
236	1251	1111	194	169	758	520	833	808	848	647	960	1149	285	161	373	659	111	1213	607	1170	703	994	9	353	881	852	741	776	338	893	1232	223	897	900	1155	38	809	821	256	944	838	356	74	860	1117	1088	543	267	940
871	672	860	739	273	294	77	1173	1156	1146	1211	1031	652	886	1140	119	1023	674	1183	1131	164	148	921	54	989	821	214	42	233	845	1234	618	1150	704	717	721	302	324	1092	1004	217	1079	52	547	1193	1216	253	1124	1053	45
1075	1109	1196	181	722	16	1175	976	704	854	810	301	254	954	174	1183	95	1106	2	961	88	827	568	123	1025	298	87	521	305	871	251	506	922	84	1074	1058	908	106	812	881	248	569	190	609	720	633	555	971	14	659
210	583	599	633	162	901	814	979	1141	690	555	275	561	283	1177	610	362	319	235	1058	1264	928	89	595	675	1010	1036	169	566	833	1244	598	198	208	3	1221	221	30	1135	297	1186	1068	1162	260	1156	1167	643	1122	965	133
929	1142	185	1160	1129	249	1254	793	516	363	752	946	218	522	1203	301	1180	315	972	1256	282	203	193	199	766	1247	1134	891	29	310	8	723	294	506	571	227	625	196	50	328	947	1235	926	1218	868	246	1172	832	764	989
1190	1067	167	959	57	658	38	963	19	283	570	1016	826	1251	371	1248	43	966	1099	1076	364	866	1127	579	573	1212	929	215	516	4	28	362	703	1111	92	1013	1072	1124	980	683	366	610	269	688	116	713	358	650	1108	938
1020	116	599	1154	868	1046	159	309	225	80	576	343	636	540	1191	1024	933	211	504	30	907	320	233	802	814	179	181	1215	564	675	707	666	752	589	32	207	925	618	708	1190	643	705	239	798	317	895	886	1053	1089	790
657	1256	1138	294	1177	674	1078	586	790	918	502	335	255	538	39	1132	307	1152	599	843	92	605	772	1153	551	49	865	773	25	1146	692	878	834	590	128	925	1007	870	924	625	19	828	955	823	152	930	115	288	205	559
1078	508	1115	553	62	237	1176	271	1082	1127	155	574	1013	852	701	1242	354	1061	1254	1249	1150	637	1153	268	269	133	1041	149	1187	822	45	1091	377	979	874	983	673	323	914	598	787	153	67	795	845	200	235	209	233	616
1228	1224	551	609	539	714	374	1166	631	991	1041	291	517	130	523	161	502	221	683	507	809	986	877	905	210	370	864	137	204	46	139	954	556	733	614	1021	598	969	1184	569	1156	509	115	367	999	1164	603	126	362	1226
1027	729	769	122	1197	884	170	1025	590	1245	185	875	915	1069	1078	728	93	939	1026	534	587	208	114	214	1085	538	69	520	282	897	9	269	36	1046	820	1146	236	583	1139	1093	12	986	702	1150	112	181	333	339	331	58
594	635	1084	868	278	937	1206	769	219	203	78	601	543	168	973	865	239	1040	25	281	669	223	161	976	58	991	708	196	336	1013	917	245	1054	179	792	1157	695	1083	642	737	283	751	175	706	1160	1202	27	98	1062	671
915	714	227	672	747	656	322	534	519	176	1094	303	145	1013	949	1195	629	1160	351	895	94	551	594	665	214	661	1259	1159	945	363	191	1260	375	1252	71	565	692	1117	125	587	1085	952	314	641	776	110	1109	632	868	1190
565	281	296	84	907	735	683	624	1235	286	701	608	604	364	529	554	894	305	1165	1194	997	931	1054	870	302	664	943	628	811	273	129	35	1026	1043	1183	911	1207	7	8	983	646	170	945	227	329	942	1252	1203	625	918
258	610	518	649	1092	1125	366	731	194	988	645	90	372	986	1027	1218	1127	1089	842	74	987	1023	217	703	592	131	1128	862	378	606	687	844	759	35	764	1076	935	748	257	540	293	276	814	877	875	128	611	722	743	906
851	938	34	1064	701	1209	158	115	227	907	724	629	944	531	1084	1056	277	239	712	1120	512	752	191	844	848	838	174	739	839	600	1109	109	258	201	1137	253	993	713	344	96	804	1049	509	1179	895	578	903	1001	812	379
47	1053	50	644	1203	894	254	1182	626	1201	140	686	310	1140	898	618	1086	191	513	560	633	335	804	705	312	1033	902	1049	30	1230	34	1014	799	143	4	832	900	1066	810	715	135	992	634	237	798	1095	589	792	521	915
1000	1236	914	595	871	269	975	1228	180	75	545	346	332	1054	581	1186	48	1225	284	337	264	603	778	360	792	182	1021	766	956	1017	1255	355	307	662	598	274	924	1037	261	565	365	856	1138	129	201	25	347	575	732	258
954	15	943	216	337	1174	357	84	937	263	244	142	1045	364	235	334	1217	804	558	873	1265	869	1209	133	312	1143	853	819	69	335	617	150	286	652	172	306	89	217	97	939	352	37	525	349	20	1034	1124	54	1072	1132
282	829	64	180	1128	567	611	649	310	1199	623	788	682	540	952	975	947	571	590	276	153	81	142	965	369	20	113	1056	365	325	585	1181	1152	161	917	1116	1227	734	326	919	638	114	308	1069	225	710	718	91	1024	329
529	588	290	245	195	1127	250	881	637	246	860	875	853	1265	708	303	1229	127	1031	233	109	296	132	208	994	228	35	1025	1181	56	628	951	926	274	574	202	1108	774	286	1233	892	193	1168	374	1087	1034	919	989	91	829
885	608	809	176	1118	534	794	199	95	1110	160	711	1212	683	1198	627	1141	1190	370	1180	914	88	756	837	60	598	568	893	746	1257	1021	1202	701	374	195	144	1042	89	372	2	283	661	710	659	155	858	1023	1135	326	1251
268	515	749	11	588	873	987	1166	55	1224	990	553	1120	1107	1032	962	320	1201	1173	237	1143	663	1140	933	191	1077	355	610	1188	831	939	1168	363	274	1043	706	581	1027	176	524	1206	336	689	504	155	1191	858	275	135	923
106	360	991	844	691	567	769	932	858	263	596	865	241	1187	559	94	240	44	1059	1113	759	982	761	151	315	669	917	1158	1056	554	504	1263	251	806	36	953	31	539	914	647	906	1249	343	689	947	978	85	574	961	288
1158	134	1018	746	780	88	1070	706	917	778	200	679	833	113	517	807	562	956	1153	140	1208	1128	611	1082	1232	901	325	957	685	332	197	69	367	551	214	859	942	680	1103	105	1014	224	826	1049	343	117	1159	534	987	282
1155	852	906	540	1198	519	697	379	723	215	1179	1251	156	1112	696	683	819	680	1242	674	755	9	173	1162	800	798	962	1230	759	327	146	537	1264	930	170	1180	221	788	370	705	728	786	536	620	142	1216	122	946	853	212
757	1118	275	57	891	281	1262	1008	273	330	4	336	818	692	588	913	306	988	312	2	271	1078	711	1229	1181	676	1212	106	646	93	603	137	594	688	1076	81	9	836	859	719	601	714	873	645	1211	659	47	1072	1046	1258
676	1176	616	1041	669	516	80	81	32	655	44	838	640	722	534	1056	784	42	927	1067	1189	141	1141	644	770	1261	174	779	1142	367	1121	984	234	723	1226	880	964	30	1181	564	292	296	1150	185	916	299	1255	667	524	981
540	1009	1035	868	1148	579	1161	1063	178	1222	366	968	289	1248	1151	902	58	152	342	955	269	260	1118	971	43	81	1071	1098	32	570	346	1053	752	1241	221	1196	981	44	317	41	922	575	923	801	137	121	208	1034	509	1105
1129	651	590	1156	989	540	346	154	837	973	283	294	1259	744	92	1158	1202	818	303	59	1180	1198	705	519	315	262	618	5	207	887	684	505	145	1043	133	1111	929	526	1183	917	1032	936	821	909	908	806	788	362	611	1222
628	18	673	336	871	749	929	158	531	1109	1064	837	937	48	697	955	795	96	299	1225	1127	883	717	513	805	762	272	1025	261	143	767	742	43	1176	98	775	1053	898	889	1239	224	40	1167	363	1211	848	798	165	150	668
1123	596	1171	1059	561	689	710	864	962	548	529	87	1168	1119	547	374	611	243	1256	838	794	760	800	145	833	609	1006	1050	231	722	956	1013	632	781	98	1210	549	179	163	973	54	896	99	521	273	846	937	1202	326	810
353	205	771	909	726	144	889	1058	206	649	620	122	1114	648	622	343	1175	637	773	109	1057	187	689	1211	503	134	4	82	150	296	250	1068	511	106	315	1185	676	699	152	900	914	634	959	812	742	804	602	370	1031	1035
384	617	882	235	1116	668	622	352	905	990	658	973	165	299	716	2	1083	1051	210	650	845	66	335	1209	1227	857	589	886	274	1053	356	244	1250	1052	81	719	526	553	747	696	807	789	86	1168	533	624	1166	1001	1261	1183
904	109	530	627	565	1217	352	1109	849	1161	1119	59	1100	517	94	664	821	1142	892	1205	227	845	51	848	702	235	1021	1124	1206	747	1160	17	1159	147	191	555	341	263	589	800	758	753	133	1043	694	607	681	343	653	1123
1048	337	218	1139	566	180	769	39	968	22	866	340	123	651	1214	305	1181	116	722	343	256	66	231	117	600	1234	522	993	120	1212	602	900	241	713	1164	1179	25	339	1102	605	76	851	882	54	172	64	315	686	551	873
689	1264	627	25	1207	1124	364	85	1160	371	1177	671	117	598	1128	942	1235	1248	899	661	784	508	235	229	20	618	1006	957	700	754	77	1120	528	641	73	684	950	619	513	289	350	1126	178	363	955	883	69	539	1250	1002
1045	855	867	52	28	347	770	205	234	181	1121	779	254	204	117	792	599	763	279	524	549	918	20	1128	308	299	688	764	724	802	1233	624	1209	47	876	797	625	629	179	1261	115	372	748	591	953	1236	1250	913	1186	777
599	933	372	978	729	1017	804	799	820	1226	593	540	1101	1176	1065	531	1029	624	78	800	859	1033	1255	288	1104	1264	1194	38	198	1153	955	270	1161	1025	262	217	1028	1100	1123	751	211	378	969	1106	748	160	355	1218	16	50
774	1053	787	62	1238	791	1059	302	517	310	252	694	178	633	529	527	518	50	322	1194	1172	976	798	632	244	200	815	331	1054	569	123	515	1217	1036	1216	1242	1068	210	1254	789	585	174	620	975	810	1151	1239	126	1075	935
102	1149	151	92	935	1139	133	131	971	940	1253	4	826	637	113	947	925	888	987	267	1237	526	561	138	1133	68	1088	204	718	787	39	766	972	47	177	1166	32	1013	271	724	685	713	835	693	845	43	673	874	534	1058
288	687	342	1081	540	897	1083	567	536	203	369	670	245	1017	324	84	1142	251	635	1073	378	114	228	582	355	572	1115	2	51	289	22	652	742	1235	1082	674	87	636	733	179	797	254	798	654	44	996	102	1070	723	755
635	326	1016	246	774	672	554	194	884	794	1197	1071	998	180	56	304	215	377	585	309	844	322	85	68	231	668	578	1259	361	541	150	1044	925	1244	566	982	538	126	36	1074	791	850	1076	66	148	684	620	647	1040	378
287	852	1088	829	74	701	738	531	109	901	958	1063	218	552	529	912	832	921	1121	777	976	972	93	1058	297	742	705	351	991	782	918	1256	17	221	311	1127	5	193	579	973	1208	509	698	789	64	667	664	981	118	757
14	644	704	650	706	714	19	63	930	693	1154	683	557	210	1126	335	803	1252	636	374	327	75	1173	793	59	582	25	957	601	863	767	1122	85	698	821	547	138	1036	628	740	268	1052	214	1233	313	2	598	809	974	245
1001	144	968	106	33	778	883	688	620	53	38	980	251	1101	901	1031	927	1190	712	811	325	556	580	1230	85	94	974	817	320	268	1223	191	552	509	1106	728	549	541	61	1252	746	748	1159	899	1089	1164	625	666	570	548
222	1069	1180	119	1217	1198	1020	813	218	1147	8	1016	589	522	815	57	76	760	903	204	103	382	109	265	1159	566	344	608	752	874	54	305	1018	706	155	603	728	51	342	805	576	1087	810	947	1101	708	1138	1264	925	1031
315	122	654	818	1188	217	255	100	601	152	221	323	148	613	1162	44	518	35	1164	358	1147	753	118	216	275	302	300	553	9	1049	38	970	28	650	186	67	256	582	1170	630	571	143	609	754	933	1050	306	1155	1117	1241
1171	714	524	1019	11	1243	890	997	362	744	56	1223	195	883	655	241	813	802	177	523	855	65	633	851	817	272	179	1091	994	1124	100	326	1148	54	281	278	201	12	361	519	1154	853	930	1080	1031	300	1144	619	265	1260
529	132	990	1256	334	931	1247	64	985	1174	13	6	1130	1260	1195	293	1158	1104	997	626	826	788	187	1108	100	510	927	351	1055	1164	1253	1236	970	206	1105	71	1063	363	1056	260	864	696	728	7	666	319	201	699	812	1238
891	176	1080	41	363	264	623	859	1143	1083	71	666	503	733	371	586	312	374	1010	350	198	298	847	249	874	795	949	979	899	1131	8	93	28	11	777	1007	1070	734	1187	783	508	352	16	201	767	66	805	368	1028	532
1187	673	865	819	6	1089	24	229	882	37	895	27	740	100	592	776	856	803	504	308	542	44	1158	30	607	538	1111	939	651	1186	641	572	2	318	364	1042	96	671	138	291	664	887	135	362	699	562	796	726	704	784
819	200	284	986	529	181	670	1255	1149	961	906	325	779	81	119	256	61	1130	232	1122	983	740	287	611	727	384	254	1151	44	526	1136	1260	178	1118	1109	1092	334	686	1026	237	883	286	1043	669	295	631	34	114	657	1173
347	1120	107	701	506	192	844	367	781	1159	1089	788	790	988	1101	1032	67	342	905	535	1261	789	360	815	858	808	824	667	865	249	1021	1199	1102	134	203	106	996	1233	1078	47	663	186	544	145	1149	1129	1014	840	848	568
1224	200	950	833	89	1055	299	39	518	361	573	292	970	569	758	86	1104	905	999	290	539	578	679	860	908	678	840	88	166	820	550	207	168	866	191	1137	955	251	329	346	884	356	549	8	380	621	667	682	1170	1
601	950	1123	765	1155	23	341	1032	1068	361	196	1261	229	11	263	689	647	102	729	1077	769	911	1236	321	1186	930	173	691	249	228	579	1080	4	1028	217	901	1265	921	41	847	649	803	319	1084	1239	371	778	327	726	297
984	1214	94	260	1083	92	700	800	516	62	1221	287	1224	544	643	689	258	668	126	979	940	69	212	117	1029	189	9	1046	67	744	345	8	842	625	655	1018	541	1010	857	325	686	602	656	339	209	333	1006	822	793	303
32	59	734	1207	919	1116	722	914	38	925	154	208	1168	379	551	1105	605	861	1262	1086	269	219	1053	168	869	1091	792	524	1170	1102	1169	1209	660	349	836	339	83	567	805	633	588	15	111	1187	374	649	1167	798	511	796
1158	1054	628	250	1163	806	652	739	620	169	648	694	29	111	7	64	892	691	1032	47	372	187	550	1114	932	670	956	1175	742	282	880	1262	681	1205	1253	886	664	630	310	710	1087	147	289	373	507	274	112	229	826	1150
976	1120	1200	1046	754	739	842	1002	1179	542	165	1163	994	981	593	311	531	221	1161	291	65	835	1017	1227	1176	350	888	91	927	932	930	974	17	106	800	156	722	214	674	846	1107	278	145	239	614	1070	1187	211	1125	814
857	520	894	56	1189	772	681	1257	93	1149	14	373	316	167	625	723	143	732	911	825	928	1089	1163	809	791	849	203	260	1211	575	230	539	382	870	176	13	149	59	1069	550	116	628	763	271	601	185	62	527	290	734
19	341	543	73	754	811	554	212	26	546	716	1031	797	1225	1171	263	906	274	266	874	198	741	873	213	1102	870	757	334	709	94	298	599	700	1033	1085	983	802	258	144	1134	955	967	966	516	776	506	875	182	35	1194
210	1214	953	550	516	515	1200	751	1256	297	128	100	1128	348	240	1090	1232	804	1237	1027	539	1176	129	501	717	643	61	957	1017	367	706	28	715	352	785	1107	1238	553	537	774	934	1035	789	1213	207	358	865	1235	561	1044
225	241	126	291	142	907	908	172	944	1117	737	288	744	285	177	719	550	1129	218	309	956	1174	960	121	1239	325	540	1119	1158	350	767	629	810	1184	134	852	929	827	517	673	959	335	902	1177	149	1190	1191	938	284	351
1098	1195	737	766	552	638	1141	550	986	106	38	1026	992	772	949	912	870	844	640	902	877	127	64	978	811	1128	210	666	957	117	784	1017	717	1020	1183	284	338	817	966	859	318	381	1184	345	970	586	853	785	93	697
688	890	141	881	961	81	61	630	999	920	692	250	572	957	548	969	173	369	384	1186	956	1238	551	698	1040	187	235	1248	136	1049	980	633	181	610	905	361	781	976	1140	359	29	626	1169	313	307	829	916	364	30	239
599	1030	267	1242	137	4	1021	529	767	995	1011	987	63	151	327	1153	584	1162	759	766	255	547	292	276	1072	1201	943	1141	1182	377	112	967	1265	957	963	226	164	752	611	885	182	229	1150	1174	94	806	626	852	378	39
641	1197	1082	157	909	55	517	152	1022	257	923	785	199	506	978	810	1201	825	601	16	539	1240	281	219	232	4	959	616	886	1027	692	726	964	1051	266	1196	1058	1210	352	1079	258	995	1020	133	328	362	368	277	1160	89
1052	680	1001	1220	1183	90	564	1201	182	1109	298	738	361	292	572	1144	1261	748	209	317	375	770	363	381	935	918	1106	80	187	125	833	1139	921	1117	154	728	175	321	1113	793	506	1227	773	21	137	10	717	1030	1031	611
858	769	1045	17	1249	536	1116	237	241	351	516	1185	733	290	2	597	6	672	1191	14	1068	1052	503	1030	70	800	1111	589	1025	1054	846	18	208	781	872	1040	33	339	622	1130	187	709	1255	202	1136	839	365	1093	592	590
140	278	367	1125	381	985	268	295	594	697	146	373	677	313	783	1006	971	36	1011	82	698	1158	73	332	738	535	565	878	219	574	1027	291	1106	568	38	345	784	577	540	254	972	1078	870	262	502	116	708	551	893	931
954	967	579	807	1095	572	782	47	715	1004	72	1261	729	284	1260	1165	294	197	185	304	733	551	706	365	755	384	1014	1093	630	869	1138	1253	1090	143	1104	1197	166	642	281	858	828	208	1137	754	1176	165	1011	30	1183	194
510	1135	605	741	516	1083	207	571	904	729	869	947	956	689	1101	346	725	665	768	838	793	1106	1152	1219	242	736	559	628	175	183	1093	695	64	543	1022	1141	610	895	117	247	866	546	1239	1074	1157	737	817	94	597	1197
834	986	1171	1105	769	994	827	33	618	869	963	384	518	701	40	1018	927	762	849	186	1234	876	902	792	231	626	791	995	691	998	1200	1036	628	90	661	872	878	573	551	1016	537	1215	210	653	183	332	1030	837	162	1209
18	732	851	1234	204	1242	913	83	630	758	992	37	627	34	508	1058	1211	1156	165	535	814	805	347	819	350	746	115	182	729	651	63	1178	1123	1127	163	559	610	126	793	257	1110	81	177	238	47	366	1158	1013	1048	306
984	316	1190	921	378	1239	276	356	519	1234	153	937	1240	830	773	635	1145	300	507	576	947	700	716	643	307	1011	645	1243	36	762	1065	121	1013	86	194	708	601	170	1195	371	864	618	579	44	795	107	1169	788	1001	1149
962	712	668	1065	849	1052	1034	241	815	175	95	157	716	9	94	565	829	1150	1193	1223	837	686	522	788	870	585	59	979	296	690	925	1205	753	1182	1161	45	1208	548	381	1017	279	636	888	531	778	597	1195	720	1118	13
696	964	643	700	734	905	1074	1213	1124	271	1188	883	344	711	635	261	122	57	194	1048	637	591	522	763	633	1019	631	1046	44	792	933	739	380	53	744	842	504	629	153	785	979	592	578	791	293	928	735	882	95	212
512	822	1194	138	821	1029	1108	897	284	659	1230	1074	99	648	795	1127	34	325	1084	785	931	372	892	1119	631	590	976	753	1020	578	1147	655	507	594	359	1217	1115	1064	107	166	58	83	698	563	918	181	162	1192	695	87
237	1107	956	952	718	121	633	1126	932	354	654	156	1257	1242	309	97	137	898	1031	362	1044	665	276	543	1158	1166	300	60	983	741	284	927	683	1088	297	263	894	324	704	147	127	893	110	985	1139	557	132	1243	673	161
983	298	628	863	39	530	158	692	1057	185	700	1100	575	377	1019	820	762	824	822	649	596	898	1091	148	215	849	1144	979	263	551	715	905	939	935	1000	30	890	54	1004	940	329	866	727	296	590	702	896	1123	196	121
1004	1175	992	247	733	1023	989	956	752	908	1171	160	891	759	542	1173	912	258	779	365	808	743	173	205	191	305	98	1123	250	734	32	676	983	316	288	217	1125	1093	982	1203	1056	961	954	1220	875	1118	649	816	999	993
372	935	1174	1063	189	146	303	1191	900	1212	881	244	565	118	1146	321	915	650	138	198	188	530	1201	693	1043	800	1232	1130	294	300	243	195	1018	1115	241	706	578	656	686	769	561	833	987	113	870	609	818	71	1030	153
93	982	964	836	1149	555	542	266	614	318	969	233	531	851	1013	344	220	121	547	997	1177	727	998	1092	1182	1032	775	771	56	1238	114	891	198	320	548	247	590	188	1257	1114	25	37	324	145	134	651	1187	715	783	1171
318	158	561	542	1258	892	1103	898	266	912	357	828	704	886	380	1124	1109	374	1019	919	994	830	301	1032	1256	909	731	551	1242	770	928	766	687	680	98	1211	996	66	672	1176	105	7	858	8	943	1160	1062	35	730	791
539	1183	755	961	1235	170	211	714	1109	255	632	1115	356	226	565	245	180	1213	352	44	511	831	284	305	115	1108	1193	1196	1092	110	111	1150	1184	282	645	1154	117	4	246	700	158	321	619	50	865	652	1191	821	880	806
632	144	557	296	244	830	1198	604	514	172	1087	755	542	1039	361	648	344	832	25	697	799	242	1074	137	843	812	327	99	48	95	519	301	1073	858	1186	206	939	597	809	738	108	240	529	806	1241	793	40	1196	1222	661
580	38	704	310	1053	828	742	1050	954	130	1008	276	302	574	654	849	981	332	84	1137	675	824	1154	355	166	745	367	1120	710	990	862	566	18	223	1223	662	1074	652	867	202	134	1019	535	1041	1207	247	749	836	349	511
367	1222	283	659	845	973	225	564	521	710	983	885	157	945	1068	95	74	826	1134	991	321	861	976	329	805	574	685	868	32	1086	75	190	995	9	235	592	879	1041	1148	1072	1054	351	1119	613	59	1217	1058	779	951	1211
186	1075	984	913	60	82	862	1128	506	187	519	769	799	1186	521	603	1200	1213	196	713	551	306	970	643	501	284	947	281	274	149	1183	330	184	1028	6	897	285	544	170	234	347	313	836	1175	1157	779	672	299	253	846
551	714	29	85	351	1250	2	1010	341	94	574	1058	848	711	363	890	150	544	529	565	539	77	79	1094	91	779	12	1166	1016	622	996	821	626	762	153	1079	364	963	577	678	286	1112	642	336	1171	922	1015	901	1237	208
601	57	873	661	942	847	1194	1048	1230	164	1080	311	746	1010	70	45	689	43	382	1094	168	591	582	674	1146	1036	88	226	808	851	1015	229	534	268	281	1195	1086	659	74	521	360	1054	1223	21	1007	246	814	706	254	611
278	955	322	1156	707	11	621	1264	1189	292	240	794	242	763	382	251	1045	121	943	586	73	61	104	1070	330	1033	1079	999	756	374	99	1171	1188	223	1118	1120	1002	358	749	834	866	518	214	1009	377	1044	1094	729	728	1117
1146	563	755	215	920	128	267	845	898	1257	340	1113	738	73	813	501	711	960	779	1261	379	698	1027	1073	1253	951	589	274	97	837	1155	948	568	663	643	546	619	870	1118	1227	525	535	990	229	1212	1124	1093	709	889	1040
368	1081	641	113	96	179	1179	891	73	1231	1018	1261	1122	271	1197	1085	199	1047	62	859	808	946	239	329	991	224	929	119	300	367	971	58	141	627	766	988	984	1100	818	712	760	185	82	786	1029	92	615	1237	613	970
670	763	719	240	748	706	914	1151	583	1107	1251	534	760	1100	832	175	1241	314	312	1000	537	930	107	1087	542	133	276	694	567	1216	621	1009	6	908	378	1168	589	902	42	1029	1055	660	164	71	169	1178	809	129	1206	645
195	372	883	923	722	821	1113	891	832	889	255	885	752	1173	1265	1257	742	30	880	1186	1216	948	511	1194	879	630	914	708	157	241	23	501	641	11	165	318	355	37	1180	378	995	850	650	214	898	1250	870	547	341	159
23	708	619	598	984	301	119	181	1119	1255	660	1227	540	819	1186	200	647	621	608	559	122	149	331	823	1216	674	116	1181	30	1232	585	347	165	668	737	508	630	580	282	867	1174	589	931	286	804	1201	750	115	381	522
625	1102	690	1028	1167	838	589	311	1013	134	45	1265	868	733	1172	88	701	215	147	782	925	324	951	984	67	155	707	856	249	511	139	975	716	874	998	919	756	351	887	659	277	684	853	300	146	343	766	369	262	347
28	738	935	700	890	627	843	1256	250	976	817	27	504	1227	114	188	1027	618	1080	971	871	226	1171	1013	64	777	590	726	53	1075	214	741	172	377	791	842	1123	1222	21	243	49	312	9	983	835	1217	648	1225	981	218
104	854	552	5	102	1031	908	534	790	1071	1131	35	551	1124	736	44	1087	609	667	1248	668	1076	538	261	526	345	1247	583	774	1036	1232	247	96	894	718	660	1060	886	67	1162	714	709	912	14	195	920	1115	358	695	750
1184	228	365	604	21	73	226	46	915	304	1143	8	696	1189	1239	525	867	742	951	1086	307	819	1094	536	679	1084	230	1037	105	518	197	1029	559	1052	113	724	1081	872	539	188	958	871	1218	369	155	1259	729	211	579	556
841	756	901	976	50	711	853	767	516	844	1115	938	9	701	595	884	551	64	299	333	974	667	1088	981	365	148	294	566	1000	289	314	141	650	1074	1061	1029	538	338	911	1060	5	532	329	1181	1235	540	143	677	279	890
202	78	81	37	1227	893	755	884	917	106	629	1083	194	96	545	1150	298	725	1125	70	146	528	1121	166	293	1118	586	877	59	1155	1170	1115	1104	1158	968	152	592	1135	1059	896	630	827	666	380	29	237	1211	20	614	615
1143	227	365	1182	66	717	891	1107	753	650	1103	966	503	532	752	1032	819	94	834	985	895	299	994	578	362	771	3	747	351	825	581	1041	280	538	287	1076	901	1128	558	691	920	109	1177	1042	80	1184	929	795	944	1110
869	84	151	312	1075	206	1188	1070	999	946	320	872	381	110	551	1140	761	1066	217	896	59	367	3	1194	219	792	748	1060	1264	738	607	911	509	297	1053	1190	134	1081	904	1040	649	1199	50	64	957	588	928	23	1017	513
1076	905	769	948	837	1178	1014	734	936	800	1240	1067	841	201	81	160	218	547	552	115	827	835	1086	650	239	670	530	682	145	779	1204	968	929	1193	1166	1153	615	233	814	166	879	747	1041	824	120	198	604	869	285	921
1015	382	328	235	55	721	260	627	742	1041	590	1044	297	1167	1200	949	695	13	722	89	835	620	315	1160	1237	1213	1215	569	1171	1234	957	112	936	1181	586	825	796	588	211	817	1195	962	216	1115	1022	777	26	38	563	680
1069	67	234	505	141	896	920	1078	954	278	987	632	690	1142	183	846	766	813	1166	1025	268	231	54	931	333	600	838	299	276	1150	702	1021	77	1182	284	1120	820	1080	887	369	995	645	363	1100	694	152	552	118	1168	630
687	701	1183	1202	609	1241	604	1231	251	1120	528	330	133	297	12	325	1057	345	188	52	805	916	869	315	995	974	533	942	1065	572	217	872	1159	780	61	579	565	1021	1018	278	1186	899	590	1246	68	898	225	34	837	506
592	178	616	26	1172	246	1091	1085	59	1049	112	1173	211	967	999	1169	925	585	895	684	74	1236	77	540	302	158	805	1028	766	240	257	1014	765	298	1071	296	1156	278	204	1265	1134	182	884	294	253	1100	860	40	283	30
670	216	1012	50	19	240	546	851	576	187	782	908	972	42	664	1178	523	278	217	1223	260	571	875	906	792	1156	510	765	1036	340	224	290	214	1023	1226	9	1257	16	1245	1072	196	1143	912	1131	80	549	968	1000	169	610
760	1150	130	728	675	1036	989	8	69	719	70	319	906	572	1209	703	840	615	294	527	30	604	85	963	600	652	517	708	1070	141	955	587	131	716	670	1157	896	630	879	522	325	512	96	62	995	288	280	285	942	1037
3	1207	319	208	1145	322	718	254	314	181	234	1007	759	1243	249	520	291	726	724	185	128	1001	177	1000	577	166	795	43	280	508	530	738	318	849	658	65	989	281	277	1075	163	212	578	930	1242	912	173	1217	61	1043
1039	173	1257	1055	318	541	870	358	634	518	688	204	354	648	740	1084	1259	1044	589	278	1051	647	98	308	315	1174	1124	73	1211	711	645	1063	1130	91	594	974	881	1240	1054	1059	1163	72	280	243	666	824	196	1213	735	912
713	544	1040	346	660	173	972	743	65	135	14	1054	722	946	1100	307	1233	802	989	30	348	274	701	569	278	857	556	1178	971	1007	1032	899	1023	718	620	846	789	697	666	1062	126	614	977	967	251	948	684	284	813	52
1102	580	667	1090	1063	93	916	785	636	778	75	913	653	592	634	258	177	1098	364	751	929	1216	987	558	986	1029	146	970	544	735	1161	990	818	184	761	700	37	46	80	20	566	1224	621	601	283	892	30	1232	1262	352
555	547	609	724	827	276	593	2	727	817	747	143	741	778	1014	1049	241	1064	991	1132	261	1109	937	865	647	512	1007	510	731	359	213	733	802	1086	244	556	238	762	503	1082	1197	596	721	59	1112	739	777	72	92	998
716	646	655	769	637	957	606	881	196	610	1058	749	621	614	988	875	869	895	1161	381	1128	1208	98	254	900	689	756	581	1044	238	247	667	590	776	326	982	1145	643	1235	1098	969	1060	1232	941	681	1178	349	1120	778	1165
270	307	9	564	811	745	652	1107	721	206	1040	160	561	1217	602	1220	1028	1032	665	1192	790	646	336	957	675	117	502	1027	331	118	514	786	836	119	353	576	1114	763	1219	384	1036	350	56	947	289	1037	628	36	1176	772
1262	882	900	1216	1176	967	178	110	801	659	572	1036	814	1090	789	88	89	189	1124	1241	155	1066	186	228	1095	303	378	982	886	991	767	1083	941	850	374	1059	763	235	53	683	11	1014	356	1050	1061	1190	578	5	348	7
160	228	597	703	57	1184	321	354	222	24	883	805	991	955	528	927	1251	909	694	71	669	334	367	837	265	187	1176	302	1031	555	750	896	889	529	879	614	153	847	338	868	666	101	230	322	1035	1105	815	375	363	692
1120	757	1049	857	1201	215	1148	317	570	712	225	369	920	58	117	649	295	190	170	100	841	597	861	737	925	1123	681	256	619	824	46	612	208	715	79	1242	706	792	1161	78	200	525	899	568	350	42	1122	168	654	999
975	622	175	565	951	1162	1076	521	765	1087	833	755	92	669	810	969	151	591	263	121	991	911	174	138	74	1128	665	793	1214	205	563	830	609	1001	1125	1262	687	647	791	202	264	618	186	1069	130	94	69	512	590	517
727	294	745	1189	659	675	6	542	1016	769	1248	627	98	115	300	839	1068	905	249	576	546	180	987	606	231	1064	284	219	677	59	962	1120	1204	829	817	44	806	912	847	984	282	1241	794	292	1059	1071	737	586	641	1171
802	1228	559	529	918	1113	370	926	269	1207	780	259	835	1079	262	249	775	1260	600	697	782	936	760	609	1184	1227	919	149	162	601	127	227	251	1011	748	956	991	237	688	1068	672	692	675	671	308	763	1066	866	897	805
544	1055	1033	142	149	169	749	125	1156	917	273	590	1263	825	246	162	1095	672	793	846	100	26	878	1064	691	1074	181	648	1195	118	378	983	74	893	1108	2	1091	798	1264	126	563	1090	1030	47	163	1224	103	1160	928	1188
127	143	602	304	647	509	1180	1121	1157	215	554	1103	1123	157	176	1203	104	895	1244	588	880	1256	227	1169	1191	840	140	25	784	825	987	1012	1264	673	1023	558	1076	272	316	1085	251	1112	1102	1071	595	945	59	814	933	217
511	128	371	1162	300	344	766	569	162	905	710	960	1164	159	788	176	561	324	249	657	223	89	540	100	1252	948	693	78	75	798	796	515	701	1135	256	1117	1148	785	269	29	384	1216	57	1235	1026	1193	245	703	253	45
748	905	371	11	865	47	976	641	773	366	97	324	70	1117	871	305	119	351	797	1100	217	869	204	868	965	820	7	274	190	329	28	5	807	1130	764	175	770	1215	250	1023	339	672	536	979	1104	693	684	721	295	1106
5	910	281	80	819	1198	219	313	1168	653	597	103	800	362	340	321	334	809	136	269	538	1094	1135	1247	1075	27	1087	557	908	1111	1047	756	108	996	1042	65	363	335	982	69	241	1067	734	577	248	903	1125	314	874	623
982	832	595	841	193	1081	360	40	1203	531	787	223	313	1259	1026	1105	344	294	46	1069	658	16	761	765	810	592	170	1088	85	1055	769	845	506	805	955	235	331	341	271	70	739	591	903	633	755	669	797	1186	745	92
1247	30	590	1116	217	286	673	79	582	680	775	897	74	841	762	786	546	581	14	850	380	322	741	299	979	209	149	845	1256	1023	876	938	560	733	77	1141	1206	848	1114	316	551	961	17	760	89	340	892	1190	45	125
167	737	531	730	200	686	1167	900	324	356	1153	1225	163	1161	657	1185	794	157	294	20	1049	1134	584	806	13	191	319	753	1135	303	966	1254	23	1055	1004	733	108	1119	711	768	1259	247	204	1107	877	751	102	30	854	181
998	1250	250	1064	655	769	786	511	514	558	1017	1103	174	907	1212	143	1002	622	877	703	235	611	625	151	1120	55	531	893	991	782	29	1016	1007	565	32	368	1199	25	828	1051	895	1116	83	994	333	954	589	776	701	777
842	845	109	650	1106	1000	80	838	989	829	660	619	368	973	616	26	950	210	890	708	189	1128	670	248	86	357	967	348	81	1227	985	363	604	1181	1043	297	1107	731	795	249	224	6	678	4	110	808	727	1257	959	355
545	1132	648	156	900	730	82	1199	353	2	1112	1171	147	915	292	808	65	661	364	781	908	542	553	868	531	904	975	1139	354	139	1070	951	1048	1172	237	597	1127	226	606	294	944	563	514	1223	58	506	1194	1086	1162	29
999	1223	345	1157	1092	1019	1043	716	1165	261	780	1028	947	332	57	509	169	979	366	718	1095	219	900	826	5	3	950	1230	789	796	49	1004	1068	655	378	843	72	632	1029	1128	568	771	185	90	566	898	7	1224	1072	937
129	630	1068	590	587	958	886	1244	1112	872	894	211	920	939	694	1261	828	981	929	809	1161	638	366	777	324	1037	1084	933	584	112	8	289	1077	203	361	168	321	890	298	292	1087	751	706	934	283	714	889	516	220	1175
1132	308	1177	1035	1108	1171	1075	762	588	524	374	316	535	336	992	1234	1047	1265	638	996	581	1093	76	1248	212	239	1007	999	929	571	924	329	290	1260	619	313	44	330	876	1160	913	10	115	278	254	357	29	679	34	532
788	332	24	227	320	106	264	999	976	349	149	1066	1177	571	943	985	832	268	765	913	61	578	37	585	728	221	228	236	581	867	1006	1129	1135	288	35	808	1116	821	354	372	524	28	1173	1118	773	1091	188	1249	792	350
1253	136	784	281	1084	1220	727	1201	985	922	589	533	833	601	520	891	380	286	104	41	604	254	633	1159	635	46	1087	990	1222	669	690	1143	586	317	1130	324	331	1171	250	241	568	864	600	988	902	830	1026	259	565	1242
1253	1015	75	905	947	1162	712	818	342	1158	16	1165	32	1134	1106	524	579	155	208	927	863	67	174	293	690	200	564	246	1019	1014	899	809	1148	790	515	568	649	664	214	921	1218	1085	1078	665	1043	1102	119	1107	881	949
1192	1189	727	1042	857	932	1016	807	1025	1056	11	1262	903	174	681	788	531	991	1109	841	335	811	936	1018	163	850	1083	21	159	1227	572	887	200	566	1112	371	1046	1099	502	967	263	943	1183	905	127	1225	314	273	241	119
1244	756	1043	827	77	852	1126	624	274	813	98	888	147	28	99	164	239	807	939	272	301	1108	544	191	953	971	573	726	790	179	651	717	956	1226	21	36	861	680	158	45	1255	1221	297	259	331	275	1117	67	605	1047
1243	1141	751	570	148	644	203	124	1037	666	1102	567	969	1244	902	1240	306	503	904	309	349	1132	274	988	19	996	88	1123	835	776	736	764	1103	1084	688	187	800	1151	1228	368	146	345	701	700	1079	755	747	982	760	579
1097	126	1131	32	64	580	984	209	1209	873	863	110	95	709	132	375	718	816	320	69	1258	347	342	890	1168	759	923	917	684	664	96	59	552	975	891	1234	814	1139	737	125	308	268	953	752	524	558	1108	1182	169	565
1082	240	1165	220	1115	545	1103	294	571	50	737	292	77	380	540	365	785	55	192	126	1200	866	270	762	690	40	1245	1157	1167	1047	1197	1262	306	552	1083	745	1254	925	379	293	705	62	202	14	910	1086	638	742	216	579
226	299	151	1182	382	322	1040	948	1021	188	156	303	87	1064	1226	1020	1071	633	358	770	192	901	967	315	54	761	356	154	101	893	146	137	947	186	600	771	768	1258	1069	1218	326	1203	691	216	782	286	288	1092	535	1029
908	519	1177	592	1050	731	1249	1004	620	555	56	615	35	156	11	973	568	297	953	1129	837	371	1095	1194	23	202	535	507	362	809	834	1153	1055	808	1131	316	637	290	374	962	1119	375	515	683	1150	54	6	1157	348	868
844	975	98	752	964	502	130	1165	121	688	667	198	575	181	1181	921	133	180	832	1037	757	1125	1038	54	774	999	849	1006	907	191	625	659	1122	879	5	528	24	1101	62	1171	653	300	215	617	333	968	1121	980	682	986
1192	24	1070	696	681	1169	1025	880	321	354	1061	969	514	1209	125	104	1221	1211	991	160	846	136	554	1178	372	632	595	1181	1251	324	1066	232	765	256	664	1123	644	737	1139	89	69	249	1216	28	953	625	510	1042	566	841
50	1082	1191	784	789	1127	776	1169	809	1116	1206	960	117	880	1019	1035	128	626	291	126	987	381	785	1098	935	861	678	370	1252	551	212	363	1220	921	1201	1163	562	931	903	791	545	180	606	70	1077	301	1209	854	131	513
742	1124	888	1079	652	5	341	544	509	1069	1137	28	579	785	850	1231	708	262	642	373	883	1198	273	657	854	52	1250	1123	12	626	622	585	673	769	773	261	527	919	507	73	767	1161	820	55	187	332	516	990	702	522
243	772	617	98	1100	597	565	1128	1185	708	1162	208	342	345	1124	1022	1073	798	969	1057	299	127	179	999	92	343	1089	507	817	780	198	34	47	1189	795	1048	15	365	328	7	249	360	770	599	147	609	82	351	207	558
278	716	598	20	880	1013	792	886	43	130	357	720	301	525	219	870	1084	138	1083	30	182	693	751	974	1247	687	955	137	1044	315	629	911	619	1261	286	677	1036	691	1100	1157	787	13	626	53	907	906	156	684	187	23
925	35	578	827	625	1216	600	972	931	230	273	276	1175	669	786	199	1254	878	695	895	1140	108	1187	159	134	511	926	917	122	891	939	265	160	694	1115	758	1057	968	712	63	292	660	209	1179	614	875	853	677	735	191
181	1223	1072	354	740	179	994	771	1040	1246	617	254	14	798	331	876	586	1030	584	141	528	322	619	508	828	1229	1169	1088	348	928	727	1	1152	360	898	238	1020	785	26	377	65	707	541	126	188	1260	630	1034	995	714
1118	1264	926	374	1029	79	933	1036	959	779	91	907	867	659	300	751	1009	297	593	86	1188	864	719	1133	842	603	199	989	787	83	840	272	919	850	167	741	969	1236	912	888	1144	366	988	874	1040	144	264	89	829	1079
554	258	353	637	1061	704	1123	1257	1112	1115	767	87	25	533	158	1027	622	854	682	507	184	327	191	351	681	39	599	1241	121	927	587	762	35	253	1151	247	62	1180	811	863	1065	42	857	58	946	15	1214	4	305	799
56	811	169	42	528	1136	827	798	212	660	917	59	813	1231	992	1205	1093	86	126	795	318	539	1210	569	830	6	1217	674	544	116	695	551	24	962	237	650	931	718	558	594	210	1051	1129	1071	589	692	1045	222	614	1100
130	120	366	753	179	1044	569	223	91	1185	869	707	507	995	163	949	1088	960	1040	1121	50	664	516	740	368	149	232	839	176	501	683	634	234	45	303	594	588	1094	375	270	1213	1171	862	990	786	1159	197	955	661	765
806	868	665	56	1175	111	344	313	184	626	12	1113	224	713	196	291	848	11	1052	30	763	983	706	705	573	131	37	329	786	27	802	1233	683	607	542	704	735	189	17	1015	762	71	1072	1158	1089	634	1078	905	1035	537
302	1216	582	156	1107	692	1004	1191	1027	558	327	1090	586	932	44	1204	868	815	1051	682	735	154	1235	894	938	506	706	1093	966	838	304	319	286	1229	877	194	924	1166	1113	167	709	1018	32	954	143	1194	121	1175	191	322
886	838	104	906	650	323	795	549	170	165	603	257	162	287	554	735	790	991	897	501	1054	1107	384	654	259	1122	525	172	19	853	1143	73	851	1016	1045	48	965	348	762	1144	869	634	552	939	264	852	923	31	1004	88
684	113	78	1067	211	271	787	114	1011	797	11	175	1195	173	1179	917	895	972	666	555	862	81	1235	1021	738	104	586	789	672	576	790	207	532	592	1226	82	278	347	24	1190	861	361	317	678	1244	35	850	778	73	535
275	1043	1067	81	1188	658	1111	1265	973	237	1113	209	60	45	660	1071	1220	749	788	1048	826	806	680	1239	1196	1045	1074	733	1013	134	156	1199	766	628	172	767	203	851	1219	258	903	1177	646	247	180	189	1007	713	981	367
805	156	191	963	1177	370	587	128	649	74	373	1131	876	232	701	693	354	238	1178	1009	1126	172	940	40	1031	739	986	791	331	63	1088	1250	925	1253	1052	636	710	1114	1221	257	744	770	364	620	271	934	223	977	904	254
1247	1221	534	701	1147	1015	1039	1142	58	522	948	368	956	1156	759	898	309	61	562	937	1183	980	1169	22	1151	99	1127	168	800	975	788	339	753	105	618	1255	75	666	519	232	1024	140	1236	1232	224	559	203	568	650	19
928	381	786	553	843	594	270	111	836	79	95	193	829	1200	544	311	920	359	6	1237	141	538	1182	513	814	187	348	975	202	505	1151	1048	225	1113	219	833	930	1075	731	1208	1218	525	503	1000	1101	743	767	820	1114	977
834	659	262	298	1201	726	733	618	1006	115	181	925	1108	513	796	990	546	1084	608	1157	335	78	19	963	1207	573	816	591	909	100	631	850	821	313	961	599	1241	669	169	59	377	1033	219	653	1117	717	678	264	1110	148
813	195	831	631	234	786	983	57	337	1061	296	984	997	299	533	902	1181	830	139	1203	839	1227	696	547	882	846	1213	517	1015	1212	1183	656	76	1216	300	165	223	320	899	947	156	728	746	901	1033	343	113	1117	632	118
916	937	860	88	885	160	1262	974	813	224	600	97	503	301	840	204	1204	710	270	889	1181	588	960	933	1104	963	1032	607	793	1094	221	576	185	316	628	1133	550	596	1203	741	17	961	689	770	1235	355	274	1080	1176	982
153	240	598	1210	1060	677	362	999	243	1037	1160	225	649	23	380	1067	1115	102	223	114	1064	899	915	503	1108	890	824	1130	44	690	1161	176	1014	564	6	871	270	906	168	947	1138	853	628	104	1254	1032	1093	259	1147	634
1	370	934	15	798	61	892	987	1119	183	142	182	1252	901	682	211	1002	10	750	758	988	1215	767	1264	1014	590	536	683	510	820	702	1195	507	747	644	657	845	1190	534	264	289	1237	897	1246	110	889	654	1087	1157	835
360	1105	358	1184	760	684	663	505	1142	561	59	832	944	138	937	752	1028	898	118	822	691	315	905	52	1156	354	549	815	158	180	530	744	956	935	1226	281	679	191	938	57	671	748	753	1130	842	775	989	891	1215	291
757	336	595	122	1114	653	1051	320	1153	222	501	72	985	844	43	1230	1229	1105	16	269	957	816	1109	552	1015	1190	1161	209	225	97	601	719	1146	19	520	718	1119	993	384	44	1169	930	622	1218	788	867	1198	764	825	115
739	136	368	1153	704	945	127	910	230	579	836	61	847	120	761	622	1044	552	260	767	297	907	1048	578	1094	632	776	220	816	1098	866	1059	45	703	677	333	157	544	1130	696	196	747	1197	650	1244	784	719	550	1234	643
176	691	1150	350	696	792	29	122	1124	102	1022	935	977	839	119	768	1244	682	253	1218	204	1010	559	1123	785	984	1199	510	506	705	945	287	109	665	877	776	841	131	212	946	739	147	1158	565	269	313	734	548	1013	750
994	193	598	801	1169	585	136	1211	289	16	178	366	774	172	721	286	227	566	672	322	249	335	151	799	375	1149	290	947	134	588	712	14	332	135	33	285	1154	913	44	79	1240	623	1182	368	842	106	1129	773	594	714
1191	1022	366	782	1120	97	624	922	537	859	694	1154	249	1184	585	1027	790	49	358	656	590	1073	1051	884	858	568	37	739	1103	740	1175	31	1230	180	236	541	747	1010	1238	1121	908	183	151	1171	269	834	594	833	73	840
133	1203	1124	789	857	181	817	964	47	842	878	851	706	365	680	903	642	359	539	961	25	185	621	925	922	618	939	1193	1226	754	978	651	306	641	1210	144	138	1156	838	333	734	97	626	572	1162	591	1037	597	960	699
205	1097	314	841	1011	861	689	534	720	988	1225	109	321	160	879	1133	767	1111	754	623	146	1041	992	227	963	892	237	1137	215	740	154	955	599	542	1215	544	158	1079	1161	514	244	29	552	881	330	1032	874	18	516	1217
1053	750	1163	1172	15	1135	766	795	103	986	278	269	52	1121	1014	319	867	176	22	1030	669	118	1015	42	1072	620	59	831	950	320	794	844	105	537	567	299	136	1148	210	532	726	1063	1162	66	175	98	1087	32	1192	917
569	271	1014	616	1190	1017	962	289	1192	366	268	1149	173	655	825	877	259	566	159	981	761	826	1001	862	1212	511	180	1180	931	780	1130	66	693	571	522	1160	83	7	12	384	801	619	192	978	1224	1100	995	299	50	29
1100	64	505	271	676	518	745	531	1177	774	48	251	663	794	1205	11	327	926	1130	1106	1008	513	223	934	754	955	340	716	1108	213	1157	655	200	4	829	507	225	1133	1176	939	74	180	178	922	809	968	334	1069	740	836
821	1122	731	586	782	577	133	842	101	198	1157	738	295	712	802	297	157	1030	849	877	681	828	709	713	236	595	1189	1177	1129	839	60	367	1186	930	103	1051	343	626	1124	752	1264	666	894	919	625	952	860	781	1031	741
199	152	966	577	1136	924	48	31	870	512	890	382	600	1197	304	625	1212	624	1033	845	17	210	316	506	1144	82	108	1027	514	261	1065	579	1122	750	587	1004	831	597	372	967	132	526	607	549	191	520	192	10	613	1049
721	520	915	669	1213	576	101	44	882	503	1078	630	856	1200	302	1254	697	261	935	213	694	122	828	329	1247	208	951	159	747	918	980	1164	893	17	260	1153	749	241	43	1173	959	979	1192	255	84	1159	501	1206	373	700
971	804	171	704	148	117	123	867	875	1248	100	927	1242	3	934	751	66	510	839	778	721	1149	1217	655	65	865	1198	1129	184	1001	15	364	1050	695	811	549	1152	286	24	926	937	896	1136	196	172	372	677	55	1215	777
1025	543	709	1088	18	233	348	697	220	621	530	88	915	356	1211	867	531	1253	836	1134	933	178	764	1115	525	637	1148	334	263	833	734	516	1260	725	99	173	160	1158	67	114	617	1220	1034	1045	541	1069	887	277	970	1226
883	503	1020	1212	63	1231	328	1147	911	857	925	1169	736	633	268	648	143	271	626	917	1122	73	77	753	664	259	354	640	839	642	277	900	49	1183	309	1129	850	634	1220	1207	211	307	582	88	1009	535	611	693	915	976
994	588	556	311	1039	1252	1062	20	359	892	859	351	1076	961	818	698	177	932	516	912	523	837	39	75	1094	327	1138	305	368	814	1188	183	280	566	643	607	889	1134	292	48	187	195	1063	924	1009	729	1156	554	896	134
851	676	748	955	717	250	779	94	730	570	276	366	3	580	1048	1172	7	378	536	216	627	182	626	705	819	211	808	587	108	873	540	129	1178	999	833	1106	947	1223	1083	242	123	1252	1234	582	112	775	517	970	816	939
796	816	28	513	203	258	1085	1087	46	176	880	1027	546	1042	618	97	948	1008	822	1247	991	279	777	858	723	1185	1177	324	549	237	717	1137	776	1176	276	832	730	227	102	1024	988	314	1095	1192	160	863	1163	1061	1216	1175
751	757	581	1106	1184	1223	100	954	818	315	1151	130	600	365	15	836	239	1245	195	1017	1025	266	152	514	941	516	898	243	1187	750	1046	197	784	852	19	834	831	612	337	305	1051	44	769	670	746	304	7	1153	543	151
876	136	534	928	617	679	1211	712	668	1082	285	777	1155	76	1237	1132	274	1194	756	206	1021	648	62	994	737	8	1159	694	1183	1023	717	347	97	245	892	144	979	1161	221	870	264	108	327	695	974	141	733	520	1147	254
572	1083	673	1008	1200	643	803	271	1181	273	911	1179	704	1161	141	771	294	69	1006	197	1076	615	552	846	653	528	881	978	1264	130	596	342	921	324	718	732	914	545	735	1094	1016	287	1108	619	1132	621	749	789	729	1258
120	179	25	984	1107	1254	246	704	626	850	790	691	1100	216	153	594	1207	1142	1120	638	889	643	751	800	239	759	1265	143	717	541	1104	841	1205	803	1010	1123	1187	1219	805	1017	1167	864	712	101	271	328	973	170	595	1089
129	163	630	234	887	795	1007	195	680	1232	562	932	1244	817	223	157	792	568	975	1042	228	44	1189	635	1223	253	1015	21	785	966	1041	736	68	1000	1071	358	1062	39	1140	631	746	231	1109	225	871	1228	1004	321	227	619
988	534	976	819	537	565	855	257	1065	243	795	161	133	920	741	50	637	849	278	701	150	83	130	638	938	832	515	1246	827	579	677	19	747	918	979	63	1167	868	992	607	1059	689	382	928	314	1029	173	298	320	125
1012	977	927	793	260	833	305	1160	1197	379	976	724	934	156	1088	569	319	1112	594	782	1086	591	737	537	311	193	1167	1000	35	587	975	539	36	199	522	169	898	121	28	1235	1057	991	1009	20	1062	873	684	571	943	1034
157	301	239	1018	852	31	653	97	347	691	184	1194	677	2	809	1117	533	91	1223	181	789	918	168	824	745	903	987	631	90	1114	329	844	257	114	139	505	957	1110	303	56	554	326	864	169	716	706	911	955	246	945
919	1163	344	635	1177	910	1243	1149	90	645	541	1187	813	1079	283	1256	80	606	717	1010	892	354	1192	829	282	320	574	1201	908	687	782	348	326	609	301	169	241	49	992	40	137	182	771	7	1214	931	932	877	775	205
732	224	1245	869	549	861	208	364	817	168	806	731	733	538	359	218	190	560	247	776	205	105	985	612	293	781	135	997	891	121	722	186	1183	944	339	115	694	1198	1199	192	35	682	505	991	766	133	27	822	1108	350
91	279	931	878	682	638	172	1013	1004	353	6	1129	88	501	713	369	712	1232	812	1217	828	289	707	260	770	331	738	920	513	1164	826	604	1168	311	226	563	637	242	272	26	1071	329	825	732	798	653	673	1109	1262	866
1064	834	195	1023	731	703	180	1242	207	1024	33	360	1077	345	228	192	921	12	791	294	962	723	924	47	1	645	720	827	1166	1020	986	1107	363	518	1150	861	72	824	1140	257	1073	898	52	829	716	1105	525	676	897	44
710	347	669	513	1104	13	520	210	1014	679	370	137	108	928	927	278	691	627	968	1087	124	1074	562	1097	528	232	773	37	1	250	1046	1252	1186	894	771	349	274	1137	375	328	1195	348	576	1083	761	22	173	738	750	1123
1020	289	282	906	840	1173	366	1018	753	689	85	627	819	1261	949	65	1095	864	111	636	837	1136	568	656	619	20	938	1028	1011	374	802	1035	31	780	1142	759	29	1013	92	343	373	961	1235	554	972	149	1090	136	789	1199
989	1079	1037	1064	310	1184	1088	557	1211	348	979	217	1130	157	263	583	1129	1025	725	1076	117	1080	743	581	1063	63	944	95	208	1062	584	816	614	785	209	1052	843	311	1035	629	657	791	1145	959	322	986	983	600	295	1134
1194	824	725	229	915	796	185	674	1167	98	341	653	814	615	984	349	783	515	1119	115	96	1116	734	1181	1182	377	1170	224	364	970	293	845	742	635	1257	905	990	248	888	95	649	1254	911	17	288	233	552	1018	1168	36
614	318	851	690	905	877	945	920	858	686	1089	633	986	346	261	110	235	247	1257	730	137	711	14	1258	680	347	292	29	340	554	1174	23	43	507	531	224	93	1056	919	69	911	1190	99	1164	60	348	245	331	630	1009
728	180	963	967	893	372	1080	54	331	601	534	885	615	193	1019	129	923	1087	631	260	813	292	71	896	524	901	1202	1177	696	1124	358	25	593	583	572	1238	880	1102	1038	512	644	336	1136	937	1027	157	243	1165	1232	31
831	194	648	306	519	722	1143	823	874	606	910	1245	125	127	723	88	1076	719	128	754	674	138	319	881	314	1137	1185	296	907	529	147	1254	1085	854	205	632	965	634	1179	1008	778	199	380	830	248	658	210	1052	31	322
1162	803	995	122	1093	728	942	675	799	897	1075	1109	308	1196	726	844	627	1043	1044	702	1089	1041	384	529	1180	1185	1122	788	1080	643	961	300	203	135	797	1026	40	729	197	773	889	1189	104	948	1261	159	1146	343	1191	792
131	58	31	786	1051	787	961	260	1101	1258	850	7	1237	727	1138	133	792	684	1200	595	951	349	332	634	286	147	1211	1263	256	621	34	1175	644	1095	44	746	172	747	826	369	756	146	990	586	1180	248	967	1179	132	803
155	541	231	1054	668	676	133	965	168	333	1082	272	757	947	43	1109	363	929	1140	359	250	637	1081	910	1100	1113	1244	1247	1181	362	229	615	257	660	1174	98	846	148	1252	522	743	125	939	1058	143	986	341	312	1072	612
515	998	814	91	1014	725	48	676	301	140	137	1042	965	1174	524	903	773	833	1265	846	271	809	797	381	849	331	708	1245	228	2	102	659	1039	1004	169	796	97	1106	20	593	1062	931	318	852	1017	1056	986	1128	121	994
1026	1074	869	199	728	188	323	959	10	835	54	299	734	956	586	555	194	732	1125	888	1109	297	953	40	699	981	1242	745	351	652	1217	33	654	868	1234	611	29	763	158	911	685	568	302	273	579	316	1180	776	784	1045
807	731	980	623	1179	806	205	692	740	653	147	179	752	21	801	899	1056	514	1079	250	745	355	325	1076	277	1218	267	4	763	634	1094	204	1208	265	1021	687	848	571	290	77	762	965	984	1089	564	775	96	261	983	327
845	807	307	288	1083	370	1052	871	552	316	1158	1082	861	675	930	1058	824	1015	214	91	1203	778	1227	1167	60	867	248	158	92	897	131	117	207	1212	1130	81	828	850	12	1126	137	89	686	963	613	814	1176	46	155	1071
932	99	1195	339	778	1163	325	753	681	1034	224	293	516	49	583	1100	771	922	788	619	1106	834	1226	628	783	520	1243	641	207	638	318	18	247	228	217	1024	535	367	1245	724	1224	326	1041	142	377	136	998	1235	203	1004
910	826	608	991	748	894	34	281	693	891	152	587	1204	58	727	183	151	774	592	196	318	44	770	1193	200	967	851	635	1065	1079	1122	683	226	267	759	1209	1083	135	591	178	638	673	961	873	1175	1237	779	1110	48	144
50	1259	917	1121	715	812	1064	868	1205	72	973	1232	267	357	14	301	1047	122	650	503	135	49	1148	31	736	1097	1113	778	88	599	130	913	1192	1075	128	1025	1135	147	743	565	1243	686	889	750	1183	573	714	378	217	653
56	1022	663	372	381	653	587	287	1075	256	722	26	347	1208	44	384	248	1225	276	368	164	929	1020	638	804	560	739	529	1202	55	1142	142	185	578	790	354	835	784	263	874	217	1094	687	1040	547	730	655	1166	149	14
599	982	746	1177	1162	20	658	284	545	531	1197	988	720	574	1040	1229	328	279	691	214	771	605	553	1232	1117	70	582	182	90	276	112	1017	1014	636	109	974	1021	577	359	602	665	153	215	1039	812	524	793	213	135	1227
987	584	1037	1151	956	1079	363	108	765	357	307	1059	104	1036	133	843	1222	897	1172	636	319	908	382	1135	1109	923	992	1119	929	1186	214	1160	25	313	1039	763	857	336	730	38	766	197	1182	549	1138	148	953	1029	898	1063
52	202	955	1080	872	1231	40	981	983	796	891	622	978	26	819	1220	1211	1029	1162	1212	383	1002	1252	894	933	998	832	1056	277	1078	1118	953	1124	612	337	1007	551	628	970	77	199	816	235	1113	205	536	333	269	959	886
556	297	94	278	614	1174	1156	126	1248	47	554	600	714	1253	523	540	1048	1044	552	124	1001	766	1056	1152	279	970	314	683	999	1033	1234	668	861	935	608	1239	189	853	151	873	798	210	533	1070	528	76	941	363	642	71
49	275	140	513	106	866	511	150	740	886	92	1013	551	850	5	610	899	773	374	518	269	620	640	59	1020	61	629	709	1024	1148	1166	512	112	288	166	923	592	810	1138	251	212	174	1027	148	587	906	581	838	541	78
1031	769	739	771	776	900	7	1190	533	326	570	70	704	1196	564	1224	318	566	1120	1228	1230	1227	947	742	507	725	1022	996	561	52	14	215	762	510	147	1221	938	383	1094	669	807	1125	211	1265	231	1037	978	174	1018	336
621	261	351	643	346	1113	837	128	131	709	164	706	577	24	217	563	710	946	878	716	1124	573	251	696	1050	539	970	958	667	921	536	873	625	962	670	149	1085	53	784	542	825	650	1000	1159	720	140	92	502	1066	11
1002	739	1031	285	289	145	32	267	26	187	1075	172	244	1241	1127	987	300	648	100	604	590	72	338	329	1180	1134	183	332	840	153	741	834	572	791	9	1125	503	1164	545	77	1183	549	1226	688	129	515	903	1121	1202	950
204	858	295	645	1171	578	816	221	707	214	242	684	558	618	871	898	302	366	369	811	978	1259	1117	378	656	870	737	1034	272	353	1252	621	131	905	1049	524	1261	372	807	983	300	1199	309	1057	569	842	831	674	848	1187
651	544	362	1250	76	674	503	734	306	576	714	717	970	712	508	1008	994	1194	635	986	274	922	940	569	747	742	564	1119	1195	110	836	82	370	202	378	249	270	1091	574	60	156	602	221	1225	357	1107	535	181	85	1245
132	515	1142	1205	983	549	142	556	355	1255	221	1059	1068	1042	33	767	967	291	21	1047	16	841	236	660	913	981	289	667	846	210	1057	999	1162	199	815	568	537	87	1116	747	1249	11	28	106	1019	8	777	351	173	377
790	550	64	526	1207	789	1021	528	1220	287	1158	263	634	1083	276	911	912	942	1028	1180	1042	1174	1078	852	844	916	717	1153	373	601	997	740	638	1216	577	620	1085	773	581	1110	534	541	1068	1187	905	895	379	734	37	344
777	1174	164	545	1220	1077	725	79	1262	1098	625	132	1202	305	941	270	106	1224	673	311	1040	696	356	1240	891	1170	729	1251	65	832	522	592	841	340	1219	1056	1090	1255	1177	233	914	652	96	516	1019	359	151	1041	751	983
366	686	1225	111	1106	204	1214	2	356	1053	1220	1122	359	251	217	683	1179	274	117	1178	953	764	338	314	896	862	530	248	1011	746	1041	305	521	1182	277	732	874	724	789	931	932	708	766	349	1023	1165	591	85	358	69
766	15	1233	1166	1120	268	72	800	860	83	566	576	1044	534	649	815	172	310	608	214	68	844	55	1128	641	720	1114	877	634	305	1105	887	184	513	174	1169	1232	1008	235	926	918	360	783	895	221	94	582	1067	724	590
542	1219	60	27	670	1110	779	136	854	1252	1237	49	521	367	117	1169	1066	890	1111	657	941	545	348	1234	138	536	724	228	1199	358	1142	527	919	508	67	713	203	1100	572	552	167	666	846	1245	1114	355	783	1236	1179	631
1100	349	960	294	981	1111	752	83	845	1064	945	907	793	504	1194	549	1231	865	1029	1092	924	281	1253	356	554	58	630	67	922	1255	1030	819	745	317	136	97	625	1103	260	62	1212	1225	98	836	1166	1025	652	776	1050	175
999	121	882	775	158	166	1147	996	530	572	964	754	995	618	299	275	716	1259	39	148	617	915	227	1162	186	746	707	1080	858	545	737	221	377	1008	289	679	313	337	32	889	823	11	254	954	222	765	1051	523	1233	990
19	49	819	280	1090	1069	914	13	841	1169	1076	1233	506	97	83	735	1129	590	651	830	1207	688	608	889	522	1222	937	738	286	1168	300	710	737	962	573	963	1132	888	358	1072	715	685	78	1200	1086	1265	554	284	850	1240
685	106	925	1090	129	606	889	92	592	837	36	764	76	795	341	268	628	914	75	1015	1229	243	825	1260	31	40	980	1160	987	917	370	82	710	691	973	336	126	881	1146	1144	970	379	1080	545	595	248	849	527	213	94
554	1	1262	380	351	542	156	757	1015	744	568	995	622	123	1179	2	557	44	246	690	276	377	1048	974	583	85	1171	1122	299	979	889	92	1162	1040	990	59	975	1215	829	177	922	518	884	509	103	1063	185	861	607	378
702	187	981	717	882	124	1199	223	1238	165	926	1259	773	658	81	892	615	858	732	1106	806	566	1043	603	618	817	50	827	876	685	915	194	260	1091	157	29	623	539	821	198	2	308	916	924	873	646	559	1134	984	962
1257	1219	292	959	709	651	633	919	812	373	889	1069	654	768	1112	804	34	113	994	8	176	94	375	559	242	251	1115	54	1106	311	84	151	638	597	26	298	206	42	1156	944	598	727	1154	265	957	205	926	1264	556	515
751	922	332	199	621	1213	956	980	989	1252	502	608	236	226	609	1244	26	115	1223	19	240	1218	514	191	828	1098	515	286	1176	779	1241	71	157	939	670	985	1089	108	645	637	1166	1184	288	909	1041	1140	1136	1198	132	224
710	724	986	1163	928	1210	363	742	659	651	360	974	920	526	1052	32	525	325	327	728	762	355	381	271	102	220	1199	147	620	1021	716	311	803	680	1232	133	748	85	183	966	172	290	1103	1075	356	1217	1113	280	328	1055
1081	544	520	267	181	897	669	149	1084	212	900	672	640	1233	1070	987	1112	1072	196	994	816	1264	529	560	724	786	542	41	783	1138	962	1077	525	1069	1173	940	899	683	273	754	328	874	1101	79	551	73	1007	1110	996	1071
1262	264	344	628	640	55	1127	51	566	851	218	827	182	1032	360	379	124	222	180	372	805	1185	936	1109	16	1257	167	830	675	254	1078	760	633	563	523	232	369	272	1141	961	1017	1211	1261	698	930	1170	534	185	734	38
764	64	125	800	207	297	310	1035	123	1162	205	120	237	1072	63	1102	658	560	608	1174	193	184	335	518	373	643	349	1082	708	3	544	531	1018	1071	296	163	860	873	555	201	155	353	364	620	1189	868	1025	771	991	82
644	34	1247	584	1094	967	110	762	636	1191	874	759	1158	47	1262	713	789	1260	358	545	581	31	508	599	982	640	96	205	882	972	1202	631	979	911	813	1050	240	71	579	111	1151	19	10	534	164	518	41	847	1110	1048
333	1059	1030	923	844	246	309	1247	958	1172	555	1117	1058	683	601	230	590	1052	290	1051	612	532	325	232	261	209	381	1026	879	1033	28	786	1224	766	26	507	782	1258	1157	112	599	617	825	37	44	531	1094	574	883	960
727	1192	191	1234	677	75	524	1174	228	964	826	1187	69	342	214	178	285	772	102	923	299	539	111	713	823	44	878	808	542	156	663	1018	314	128	1006	259	204	187	659	312	307	301	119	1061	1066	941	1128	315	1227	627
146	621	766	137	147	760	649	110	81	273	1184	508	526	378	279	1144	23	116	871	185	877	182	1209	142	1006	55	861	681	1115	889	862	213	957	1176	255	765	713	1119	297	837	694	892	568	174	366	105	145	355	75	815
852	867	693	729	903	361	82	784	1201	1191	928	379	996	775	373	267	929	946	1053	1160	210	157	1123	672	1081	1046	1225	179	623	827	501	314	1008	638	976	685	658	740	1090	197	268	649	1180	818	991	1076	953	654	984	688
262	531	1235	1051	526	358	591	1074	664	536	886	562	717	71	60	31	990	959	816	1233	257	567	938	995	600	1213	229	207	328	1234	723	767	579	791	1	377	625	811	219	90	1006	277	165	186	2	6	1154	520	684	331
507	317	684	702	1144	828	119	816	509	362	71	384	287	1173	780	992	960	695	59	239	811	899	577	325	626	368	519	612	65	835	1170	199	1247	1000	1261	750	230	942	1191	85	131	1184	834	1148	503	89	609	1017	1167	273
667	518	260	74	1059	2	1038	107	913	59	793	850	285	126	899	957	729	614	945	203	22	287	94	764	364	594	98	527	55	254	574	1037	71	851	253	838	681	928	705	1143	175	1110	329	17	118	268	617	220	910	213
1171	96	1173	712	1134	503	889	536	612	783	212	679	710	294	156	73	1204	178	263	992	348	892	176	1014	1227	539	640	1044	1157	644	786	952	863	364	1111	380	101	931	739	716	211	954	676	522	960	550	335	1082	22	933
335	1012	627	41	1116	564	1043	765	745	279	597	1155	214	1093	1010	608	512	776	370	751	1104	334	198	833	1066	787	1029	132	1021	536	878	714	677	330	545	320	348	731	967	74	203	9	820	1214	1098	556	658	987	1076	571
176	672	195	1143	284	954	211	1215	1035	82	727	1076	72	1148	987	223	133	724	856	544	154	259	955	715	953	865	48	1097	737	1034	726	1120	744	803	615	870	1192	323	1001	1102	20	552	618	945	660	969	725	863	845	647
83	874	1091	149	697	324	130	522	68	67	824	187	1198	175	623	1237	365	1235	1263	752	1068	732	677	601	871	992	791	868	756	260	1156	738	531	690	156	13	655	152	648	87	1210	524	313	890	693	1256	341	620	642	836
1231	1213	1112	162	1000	543	771	116	226	59	1053	216	1044	1257	830	909	536	584	809	379	762	27	1072	83	738	367	640	956	811	957	916	125	41	242	898	946	692	691	190	1029	1164	334	642	836	246	384	713	110	754	788
51	993	341	344	818	74	704	964	596	771	1057	353	104	896	65	1132	18	1176	155	930	829	1092	1221	871	78	938	1051	552	306	824	362	934	19	117	277	167	868	832	73	198	72	1064	379	562	70	915	292	172	1184	1173
779	309	150	57	316	42	1174	615	1191	538	1125	774	792	1078	670	951	212	1054	52	1154	1115	978	609	335	1139	1114	924	1048	768	584	795	214	690	1050	973	735	339	597	767	365	923	160	1193	252	604	354	300	560	769	873
995	255	941	1063	1016	346	326	615	702	557	505	531	1102	273	849	723	970	733	1121	1006	675	187	999	19	42	506	1202	1206	199	768	248	202	205	742	194	268	601	720	584	764	757	1162	924	383	839	349	229	828	838	1204
183	100	380	115	575	971	709	997	954	994	908	790	1033	966	57	2	763	857	147	10	1059	843	291	311	1203	1252	544	1184	884	250	1205	525	885	1109	165	136	1064	764	1070	801	374	1135	347	1146	70	1039	379	875	694	888
1213	220	942	555	222	855	926	1047	166	849	1001	371	646	363	78	1072	257	635	857	1178	796	217	1143	1115	160	901	517	553	1028	53	1063	44	752	905	658	340	1112	969	997	735	182	187	186	269	1052	765	1055	328	155	1139
1188	1117	859	888	858	97	927	246	2	311	55	1162	713	663	661	911	827	655	917	180	925	675	240	1065	195	238	644	811	44	828	1217	230	767	585	560	190	669	914	25	267	213	998	157	1021	982	901	552	746	1066	844
1135	943	134	518	1144	1107	1175	849	140	1035	501	530	76	710	68	1188	1075	91	47	1022	164	980	1027	184	1071	298	265	752	592	1157	740	1181	1039	72	1239	208	1142	1156	148	959	562	107	202	770	532	956	1029	160	351	991
45	1054	373	1143	821	778	204	769	668	14	351	633	844	203	18	289	530	719	1208	547	687	291	1116	502	623	963	263	147	972	19	510	503	160	669	1092	507	609	41	1089	901	619	279	228	995	909	1114	321	1131	371	1235
362	839	1149	384	738	669	840	727	644	1190	129	792	220	907	119	629	612	107	830	734	742	1117	559	179	647	609	115	372	702	880	1175	545	67	931	1017	1194	341	620	852	1131	671	1219	360	868	875	311	349	540	1084	994
1103	260	381	129	1044	969	867	1222	206	785	696	360	521	75	852	184	1026	293	1215	321	43	900	6	160	1019	514	640	294	372	702	222	1029	697	1118	280	1102	96	1155	908	522	1149	692	72	48	211	1175	355	215	11	284
298	228	1182	1245	777	1216	349	25	1112	734	728	169	1176	62	719	275	204	112	744	569	230	747	1101	766	213	1089	88	199	1192	583	736	285	22	1086	995	1095	178	849	269	157	770	333	1102	877	994	377	141	581	192	300
512	179	1156	12	1226	836	1201	152	260	1209	1159	314	870	759	860	1198	148	844	208	239	1208	1017	557	207	271	812	1009	706	956	858	1162	609	363	294	621	377	322	2	1078	98	378	83	1177	556	913	664	1161	1008	1210	131
274	893	542	721	332	1092	627	501	691	962	1043	741	28	300	1034	985	674	99	1015	1257	39	1258	1202	13	925	924	536	346	333	134	61	813	947	693	855	1242	964	1013	127	151	239	233	518	155	204	1252	1063	1122	101	160
35	1125	960	321	383	245	180	829	82	853	813	353	1101	57	567	732	40	867	1144	80	1114	854	204	1215	962	558	271	541	555	1224	840	839	522	927	69	65	113	763	825	1108	1198	785	332	601	1147	619	1208	578	165	1012
671	1126	230	106	236	638	1067	626	369	699	332	859	25	282	142	297	760	981	129	779	865	606	950	1093	71	1198	1063	822	72	103	213	521	145	550	203	784	1231	49	1030	1142	156	696	922	884	549	1042	1120	342	749	17
229	747	363	779	367	558	858	1048	1081	534	860	1125	186	107	85	1177	194	704	801	261	165	103	927	1060	159	740	532	132	636	924	936	311	776	821	187	104	1139	651	565	539	552	619	7	1108	1149	251	1087	51	295	1018
1074	156	1053	1241	218	242	1251	372	842	928	45	256	89	79	14	820	784	1224	282	742	95	764	200	918	148	636	964	617	782	852	84	935	1080	996	312	754	633	1106	813	1163	1025	985	667	275	576	942	90	1253	137	234
141	803	253	1265	240	242	1156	230	1057	297	729	774	6	785	379	518	1166	188	825	153	501	1251	1210	560	1055	77	143	1000	1020	1184	307	152	981	569	1127	932	559	853	164	1216	124	1131	718	1249	1235	1030	797	982	733	641
988	738	728	627	214	751	1148	383	792	1092	509	737	995	187	45	1167	313	1122	186	531	1260	363	1030	286	1165	239	126	184	1158	900	1265	878	1184	361	568	105	850	958	802	318	47	643	691	1116	371	814	831	551	143	945
178	883	515	166	1140	781	1008	373	1261	1001	967	645	593	1213	671	700	20	1182	1164	87	617	67	844	1156	614	234	1053	112	863	509	1203	529	599	577	504	322	1128	513	210	31	561	133	251	958	808	547	640	49	207	16
364	253	996	995	1059	213	611	891	95	769	1196	525	354	782	806	1031	297	1076	94	745	691	605	800	930	1088	343	1225	981	250	772	1213	194	135	148	255	298	590	1247	817	601	1094	183	720	716	673	764	373	856	254	1028
325	766	926	1115	337	1141	696	940	201	318	209	1162	177	720	1146	529	849	230	541	714	370	972	642	707	927	622	854	1081	297	314	1047	185	739	134	92	1104	687	77	995	1046	264	579	205	581	346	777	602	371	213	1085
785	161	330	609	633	601	177	1196	55	197	375	826	349	696	928	1123	947	1194	1185	1044	1001	1021	270	338	615	747	91	565	988	359	209	1153	741	238	310	140	766	979	234	813	54	1127	203	983	621	764	245	579	896	963
65	876	230	784	34	336	634	723	696	1056	226	7	90	1236	292	708	137	766	136	1113	642	972	228	35	685	50	1169	619	169	384	101	231	1178	1184	272	1000	207	587	1194	837	140	592	1232	335	931	747	1097	851	819	109
673	289	870	1255	730	665	133	324	847	8	538	855	1209	903	575	371	1186	555	1239	9	997	281	1143	808	136	563	615	687	253	502	117	675	585	144	653	680	68	188	828	45	130	1042	714	1163	1013	851	1128	884	1197	528
269	1231	102	1052	200	79	949	1171	155	791	765	1158	1219	851	1203	271	168	564	897	748	663	1114	14	934	11	333	895	124	1128	958	225	799	64	727	377	884	299	953	849	237	755	857	1250	1118	776	981	546	948	382	1214
198	297	549	867	1067	172	357	968	239	630	1097	582	299	728	802	373	782	205	887	607	274	516	349	351	661	784	6	315	764	566	310	254	1066	139	698	1065	90	176	562	24	42	300	762	799	217	105	75	170	914	705
844	888	558	347	316	713	1162	808	17	539	822	740	812	988	356	1158	230	842	1022	1019	600	104	770	362	734	102	63	514	790	801	44	654	867	236	546	225	813	853	176	560	126	511	916	948	1154	542	534	746	1264	350
26	1120	1063	1052	658	926	1214	1137	1143	577	666	831	583	764	540	516	737	14	1254	671	270	825	1061	598	1056	984	74	1028	1261	65	669	118	95	181	853	760	539	634	621	1252	253	1087	794	602	46	57	137	1110	125	229
1260	835	970	218	574	374	112	683	27	1089	607	592	292	998	573	837	1236	114	794	1193	975	110	118	1103	239	501	219	939	1070	1020	107	1048	272	548	1168	368	610	350	238	723	590	355	841	1024	91	62	718	1148	895	512
742	579	721	715	356	805	1121	600	731	286	1036	634	1	789	25	827	636	1232	153	218	818	776	708	118	819	1200	1062	956	236	835	295	182	1083	1138	93	983	542	887	746	283	1042	313	1255	1040	693	1226	905	202	534	503
211	310	770	324	557	98	1032	532	1089	200	856	1076	287	203	538	71	1006	226	338	31	356	349	1233	1125	926	842	1017	215	1081	872	847	1200	708	74	702	339	52	783	97	180	772	1172	99	363	275	248	1189	255	709	871
776	743	379	770	298	545	1027	156	691	900	540	167	629	818	1254	357	700	1231	842	874	310	123	234	181	548	1235	823	31	364	845	81	1245	1000	264	741	189	56	37	939	1220	1204	32	709	67	322	596	214	532	1094	120
605	726	759	88	729	1139	958	141	1237	246	1039	894	245	722	949	1011	927	160	818	529	644	808	1129	1037	519	1169	1265	1153	934	617	954	171	338	216	510	167	521	778	745	1113	293	1248	651	1233	1060	1009	525	804	1116	1050
188	1017	228	602	521	1122	298	102	852	84	621	149	737	506	857	956	543	1223	1114	759	109	194	1225	735	1084	631	610	806	204	888	110	8	1172	892	1081	384	1118	545	760	593	1132	1146	301	998	31	637	1076	275	178	78
263	1222	937	116	893	1107	1149	736	44	505	174	309	1165	1064	21	914	323	16	151	989	978	125	1201	875	954	918	945	113	375	628	976	612	11	25	200	550	336	117	15	951	548	1029	1080	602	203	541	112	1069	91	357
1073	177	513	1232	223	972	727	521	986	1249	632	922	932	592	940	371	324	893	1114	1178	198	682	979	656	239	607	1015	735	103	1140	167	578	35	1242	197	89	183	561	610	890	1152	597	947	1080	1219	525	519	847	105	262
123	1201	514	613	969	1124	309	308	908	211	594	77	955	245	835	531	1145	1186	1038	1259	165	993	1080	947	1227	687	191	675	815	1020	584	1223	1170	578	70	597	115	1177	360	660	258	615	909	560	879	261	761	1234	260	290
1093	94	959	1253	1113	189	1092	594	852	41	34	1018	730	87	559	980	600	595	629	627	635	870	141	949	940	226	1237	745	7	820	866	1038	844	743	771	362	877	100	811	1085	290	285	1056	1105	702	1164	355	1066	144	976
1173	374	734	267	21	187	574	534	24	128	876	1249	32	100	623	178	1093	1106	848	120	143	744	818	542	240	620	1061	771	801	653	1115	81	283	51	807	209	349	47	44	134	555	71	629	1098	991	1165	148	964	1138	22
912	1134	157	1112	1224	857	1111	118	778	700	301	187	342	287	878	984	292	228	998	952	944	978	586	255	254	242	684	1192	875	636	1215	1110	657	1079	192	619	282	382	164	384	76	1152	1046	309	1090	1237	790	506	202	367
832	948	597	1016	1226	160	865	307	168	608	226	56	195	224	658	11	173	511	986	295	1124	191	1209	829	1243	822	732	1257	178	1164	956	745	694	277	1012	998	535	1025	746	1162	1002	1027	14	1118	185	344	826	273	1061	552
578	948	919	200	633	24	753	947	370	378	581	1111	762	659	320	917	220	754	742	206	1030	534	98	1189	702	1168	790	29	269	359	260	658	1150	239	559	570	28	95	1082	1249	288	755	340	224	804	651	555	1219	1117	900
332	1225	176	579	1187	1152	20	645	258	266	1230	202	676	518	1017	699	181	198	628	1265	273	218	1182	139	339	1229	1045	653	172	840	543	580	1104	846	93	1256	1065	619	1087	1156	1078	641	689	609	1244	246	1016	51	1028	255
124	196	1209	1248	693	1233	844	724	552	1022	1143	293	248	703	1154	836	903	550	234	3	19	769	370	676	1048	275	353	955	981	1010	887	242	1159	557	597	625	106	382	935	155	133	1016	794	694	513	299	177	10	1258	1136
354	1135	1093	730	236	147	881	329	915	592	72	867	958	274	895	204	699	1199	28	613	1147	1214	1183	271	820	501	959	853	535	1196	1039	1256	1159	331	345	627	1241	296	24	955	23	114	766	1265	904	243	732	1231	134	367
790	506	715	75	262	290	1180	57	620	271	258	147	768	667	878	638	1072	640	346	797	1013	659	539	643	644	69	1131	923	1011	941	660	145	187	263	895	169	931	78	1097	175	1084	331	1181	1192	793	629	916	1188	904	180
606	725	1123	1202	707	656	354	565	884	1044	642	1137	999	1237	78	881	718	915	1158	554	721	219	660	1088	324	163	523	251	309	985	1180	47	502	566	853	507	1210	1085	1224	1037	807	362	316	247	350	861	946	161	917	840
576	966	289	534	315	762	940	726	1041	907	548	847	915	678	1215	40	987	1257	356	641	1091	33	108	3	818	236	654	305	527	322	1231	317	1098	19	881	171	1204	875	38	896	870	512	10	42	1112	629	717	967	658	939
85	850	649	791	1171	964	1115	776	1007	749	128	905	362	277	598	92	1108	147	628	206	730	765	886	700	48	1137	1188	544	956	516	995	1245	835	1001	156	280	1186	793	284	223	289	991	638	961	1060	696	219	135	70	1230
379	146	35	122	265	1179	370	1259	938	910	183	864	703	903	834	519	271	762	578	851	1153	749	591	1125	575	1166	610	572	1201	1199	508	777	1080	987	576	1195	167	919	861	736	802	1001	983	177	1116	996	23	820	568	367
845	536	756	1176	975	865	938	518	23	979	375	1173	1230	1182	658	911	563	42	372	841	115	234	1081	716	1181	363	1187	657	1121	880	1075	922	89	1019	754	934	1170	735	1178	71	868	741	509	1195	719	1207	877	1040	1249	909
56	732	654	1072	592	971	1144	15	1057	1237	948	540	663	829	866	615	1215	895	139	1001	626	761	572	574	93	881	1205	309	265	792	992	580	627	349	1012	131	668	241	237	133	745	721	658	696	1068	650	1194	628	276	208
657	336	889	540	962	1175	1086	1008	1113	865	689	93	810	281	957	970	1046	674	1123	1115	539	244	1095	1237	747	226	642	515	1252	1109	746	683	881	25	1210	143	1162	949	1223	901	864	313	856	307	1176	286	581	207	890	1037
81	181	532	927	8	202	886	247	1212	816	50	1201	1250	1062	518	872	700	907	1117	348	949	1245	281	1064	1135	1226	33	1240	1030	282	367	1175	613	757	604	905	13	734	775	179	68	375	516	332	508	138	589	707	520	750
155	109	771	243	765	239	1211	879	122	1008	590	88	670	1220	751	748	141	560	609	51	700	935	1217	212	104	360	181	261	1134	1083	507	277	984	585	936	898	805	561	1064	1049	136	1235	676	26	675	840	510	1116	1191	976
9	1169	815	264	864	762	1142	712	530	358	96	868	1040	339	88	124	1014	1162	736	892	1122	99	817	560	527	173	1016	708	244	875	97	59	1011	91	375	168	172	918	524	1078	1215	945	305	535	515	553	24	573	1025	200
115	612	261	1187	743	332	1040	156	619	1092	277	866	932	73	625	1161	580	1086	39	55	289	745	254	33	589	24	871	1031	672	953	370	317	1179	214	1145	70	805	1240	1192	192	270	1105	739	1156	657	340	95	860	975	1155
1231	823	911	1239	1142	606	875	1260	1201	1220	891	356	695	240	60	783	366	710	21	1037	985	900	119	149	185	1219	37	1114	1097	1172	1074	775	592	1065	273	842	63	277	934	1067	609	48	248	1229	962	109	321	146	659	894
770	1208	1169	1260	807	654	838	840	631	109	1252	804	302	929	545	589	952	166	586	794	180	812	1250	898	297	908	70	1113	170	1102	168	626	759	3	1212	1196	854	1221	1058	684	1175	1191	574	930	185	708	644	1042	1128	805
629	153	895	636	683	766	667	1050	754	1037	1239	241	585	690	800	1122	61	106	1158	1253	113	220	506	565	331	1041	941	1260	552	1157	673	158	777	212	37	309	1199	1119	541	930	1088	920	144	167	88	21	888	725	228	547
509	980	851	821	946	352	941	774	937	239	880	571	1202	1127	1013	26	153	833	503	37	657	631	1017	186	1125	179	663	124	1210	63	223	207	1112	1255	771	360	991	1204	212	763	78	178	566	1170	824	804	374	281	23	253
624	993	815	803	919	10	1226	537	514	858	1185	1056	618	659	154	902	948	202	1190	38	270	562	13	879	71	841	64	807	857	1048	356	592	69	1204	1114	156	48	680	759	915	219	823	41	1136	674	118	258	918	507	904
36	155	82	589	294	1154	740	1211	1219	337	761	332	121	508	881	239	1224	547	559	868	1054	1121	811	971	738	331	25	711	1199	1247	796	328	207	272	1039	236	1226	1227	759	637	578	373	835	1052	139	610	1255	545	270	1123
316	1253	91	708	261	889	1257	589	1263	754	888	1249	174	222	1010	1017	914	910	143	661	300	847	537	533	737	707	799	511	678	535	280	656	687	1180	307	1166	1039	749	180	1134	848	336	1060	747	907	209	539	1217	602	196
239	1158	1193	27	823	202	1259	148	623	903	1242	169	1176	1234	1184	98	310	190	820	931	512	1197	849	1143	508	988	1186	360	964	716	602	790	7	993	1235	603	935	797	975	1029	1148	150	54	80	1060	865	519	737	1055	14
527	570	49	304	278	1084	560	852	730	1258	988	22	771	1045	649	656	586	1016	569	255	1133	210	1001	344	606	331	863	12	1071	1067	772	308	1231	1177	1035	583	732	61	234	18	529	266	280	322	249	848	846	1017	1256	896
624	378	331	1157	848	570	94	1032	1120	233	827	820	86	1253	369	957	713	990	284	626	53	96	382	950	778	1232	1146	1108	749	171	580	255	573	1087	1119	982	637	857	1233	109	47	1057	241	234	303	231	240	1191	265	936
945	650	1080	345	123	1070	126	23	540	756	1157	702	367	349	707	1061	203	1012	542	1085	867	1234	599	984	519	322	238	589	1243	21	213	217	978	96	63	4	963	380	1213	1092	262	169	124	93	861	561	341	273	849	1211
712	261	1148	374	137	208	177	905	343	750	134	540	1190	516	29	966	552	1209	344	1140	825	1244	1128	804	1032	244	1160	925	212	238	685	918	633	1246	78	1056	818	679	1046	242	709	232	260	1070	776	121	511	1091	251	665
651	48	383	1055	287	275	647	1028	770	680	336	888	1075	171	318	654	599	162	734	977	186	873	936	1100	77	316	20	1263	348	1025	995	622	984	804	272	684	1009	783	177	309	961	663	999	817	696	944	698	1037	161	156
325	161	300	171	984	691	579	954	182	209	1179	1224	1113	10	350	1061	558	923	1031	532	871	1087	207	1114	698	878	1185	979	1201	24	11	884	945	635	699	787	823	567	219	316	381	1106	762	958	627	914	632	1067	1182	332
709	923	192	1183	68	813	8	510	49	594	646	885	171	721	1023	567	912	205	657	929	1002	1163	1199	203	533	674	686	1120	1232	752	664	1075	43	11	1214	231	158	373	105	902	364	559	944	737	350	824	1038	683	659	1000
43	319	1009	959	932	1247	1057	664	104	736	716	50	882	828	690	655	739	377	1023	1182	697	1002	714	560	528	819	744	234	618	540	738	335	539	1251	1042	724	600	86	1075	212	751	577	578	18	887	310	146	199	786	378
1240	603	120	1195	780	97	805	729	1023	165	313	70	117	642	599	287	307	305	786	1221	253	268	1257	1166	1160	213	794	602	620	536	130	948	1015	1234	1162	674	689	517	286	545	215	811	593	719	235	834	102	576	139	1204
553	573	1074	657	579	696	993	682	798	1051	92	540	93	799	188	1246	550	117	1223	810	54	806	1186	793	519	111	1009	752	122	1106	997	1255	1019	287	289	234	801	674	167	1	1117	1075	257	59	834	568	42	2	353	211
803	1119	1011	874	540	1221	351	630	150	503	1059	852	738	49	1141	909	521	901	660	805	913	344	71	1152	1132	1030	939	1007	600	850	217	777	1194	368	154	230	995	566	1213	649	349	988	268	919	825	108	27	1123	971	1080
191	541	1245	253	338	758	269	1253	858	984	547	227	46	647	107	761	1131	878	610	1230	306	752	1231	281	736	1041	101	1132	628	246	228	1019	910	1145	702	723	92	188	981	751	808	558	574	308	770	342	1031	47	1159	600
1246	128	747	989	542	1174	842	370	516	10	85	1132	36	546	265	1073	1058	182	340	83	1151	695	1205	1224	125	92	2	946	1080	703	818	202	226	326	569	1118	1115	831	950	211	929	624	1220	540	855	333	508	6	862	1116
969	357	533	42	300	852	753	141	1032	685	117	356	1249	788	1115	169	348	961	56	579	801	727	944	637	49	612	834	570	31	891	1200	1102	992	990	363	152	784	717	769	45	1123	657	147	279	102	213	1252	14	1149	1160
887	583	235	1001	845	735	664	344	847	765	872	1194	753	622	947	1011	1184	1129	682	71	535	120	919	807	889	36	555	296	634	1061	641	288	727	177	1	1155	208	536	959	791	253	77	202	1067	1126	1101	354	529	10	915
67	210	107	716	573	144	1015	1153	320	345	47	1161	1179	1064	265	35	338	43	244	809	359	631	378	334	200	101	783	1192	874	844	671	634	762	551	744	209	1163	1041	886	1149	106	238	204	224	704	667	1181	1173	549	1013
1227	509	666	369	102	1143	982	24	1137	289	1237	1000	248	147	1070	1122	1021	371	1264	1038	339	180	788	537	121	1249	998	1072	536	865	1079	1185	737	1027	814	939	335	570	840	1228	1110	732	774	9	580	246	731	787	686	352
686	627	699	901	54	89	1182	172	332	367	161	266	1176	600	1116	216	72	968	977	527	56	966	882	799	50	833	1007	733	1212	880	706	651	191	820	1089	1000	989	605	638	544	741	700	262	57	919	314	502	1196	982	588
576	994	67	2	974	1067	362	129	708	919	177	1252	920	1029	1047	761	651	865	332	1127	1183	505	232	85	1172	351	55	72	1152	1068	713	83	637	528	893	898	164	950	277	1147	857	873	560	1044	704	714	1101	768	1033	1212
367	929	236	77	266	1103	1065	1228	131	270	618	67	752	24	248	896	1186	292	259	947	879	1148	171	136	82	847	1031	339	356	754	1116	750	853	935	685	704	955	364	1175	167	915	604	344	1056	688	586	257	856	969	760
1167	1168	86	108	230	1103	534	995	855	897	753	210	1169	797	223	540	680	543	100	1184	7	830	103	698	784	720	1150	21	590	513	858	39	27	705	570	158	656	674	727	693	1159	615	275	171	1104	567	156	529	878	837
772	189	879	1156	1045	350	1217	998	382	697	631	1201	1110	899	1069	878	60	540	727	344	812	671	75	268	130	56	973	1197	968	577	161	93	644	529	11	1124	847	1148	147	611	863	265	845	1238	142	737	1178	371	57	341
262	906	218	255	1263	867	382	311	802	1088	1108	1237	299	1004	1261	28	257	874	621	734	1222	1164	1061	502	700	632	675	512	1057	846	758	273	191	969	1189	65	1019	228	1028	736	1233	1017	976	864	873	879	548	859	682	915
915	1108	1151	214	1189	916	642	1004	1137	1025	558	570	1062	818	189	131	1057	870	1036	876	336	690	1047	138	636	58	297	1174	1048	985	1150	248	844	84	1149	951	218	90	53	1067	664	851	359	779	1015	259	798	981	575	519
177	679	693	88	962	1244	955	1254	898	971	942	1239	65	650	1129	548	891	92	300	1217	931	983	620	1090	247	1214	1150	850	837	1201	1245	684	280	369	153	132	815	175	1057	324	758	523	843	347	1054	158	618	1251	362	978
155	119	989	332	1119	217	726	15	182	175	507	1240	984	941	680	916	2	1162	321	315	694	898	978	143	1143	979	206	100	371	728	587	663	199	551	522	285	326	190	235	856	247	176	1120	683	798	682	530	934	509	923
150	937	924	31	522	373	513	821	857	109	536	682	330	573	1007	744	348	1128	838	1135	253	179	625	549	245	1239	1255	62	19	331	65	1222	745	1072	198	944	737	706	130	1019	360	214	915	146	766	11	377	362	1212	317
1253	547	372	6	1055	173	979	859	946	371	46	632	774	747	718	657	667	321	854	851	1245	1234	919	1157	994	629	213	646	916	1116	239	1115	25	1018	361	1251	147	804	735	1067	1105	695	546	1231	1016	875	674	703	117	927
210	117	1177	1016	229	719	106	659	290	1223	580	1018	1030	986	977	182	620	1013	272	959	1021	344	258	169	108	994	506	237	3	822	1087	1015	331	527	52	348	1228	777	648	148	1044	1162	877	578	606	1194	700	609	28	951
807	973	1015	1077	915	1249	94	954	75	1075	1195	938	129	1146	922	770	995	1062	1035	623	1071	627	58	1161	756	760	1191	1193	737	823	739	360	362	1010	728	965	1232	543	1202	932	1175	851	344	723	135	325	117	744	768	935
849	830	922	1120	1105	1094	800	1073	193	699	1017	184	997	168	856	621	572	1200	1063	837	1256	135	119	805	926	1205	736	957	718	823	162	347	811	904	768	330	953	1124	980	780	958	667	4	265	641	71	602	844	1150	149
143	307	132	40	1157	893	748	1006	668	800	501	574	986	963	1151	502	720	1179	745	838	795	906	847	728	153	56	1249	262	921	948	690	1052	566	290	901	900	1113	796	873	274	1062	155	946	1140	318	506	19	881	830	771
537	318	890	1109	868	339	963	1115	847	1168	1214	784	227	914	98	47	549	755	738	230	573	1200	744	174	1085	1002	1153	562	582	1238	1067	1245	360	123	602	176	900	10	575	1185	131	1043	5	930	1251	1078	1208	1031	712	1250
321	600	723	1109	15	1193	813	1028	637	1145	590	120	899	730	903	1189	747	1076	302	189	553	999	1140	284	1148	679	618	237	37	1192	716	698	1119	894	892	613	883	812	1125	588	196	148	839	631	1053	750	106	317	240	591
291	877	1195	731	314	665	931	75	1130	258	262	172	154	1044	947	185	852	1256	43	733	112	572	355	774	199	972	951	1250	1103	676	270	1007	348	530	142	725	103	126	587	797	600	1116	1149	817	1022	255	49	235	998	48
1040	113	204	697	946	289	47	1066	135	759	912	1135	1244	374	884	1086	989	177	653	699	537	1129	961	797	263	1028	966	1235	354	84	707	234	571	713	595	1000	359	160	793	1016	110	559	1145	1214	529	527	825	725	968	986
879	780	529	504	646	237	964	1046	122	119	295	808	875	36	692	74	339	154	631	1129	871	264	1191	847	1085	1158	1192	972	1072	810	1027	1069	732	1082	1161	615	180	202	724	912	854	591	990	1104	30	32	1152	1081	274	624
274	815	1065	1024	531	24	581	726	1013	717	855	509	289	1112	922	246	1152	7	1027	315	981	716	350	931	67	919	1126	791	904	715	1004	790	1127	1066	54	611	57	8	222	808	323	537	511	59	1020	504	561	282	373	273
921	318	268	26	819	190	538	762	378	261	655	240	873	975	381	699	228	75	1172	907	548	1168	589	367	504	182	1035	638	1208	88	579	536	1170	1125	986	1242	1164	278	163	912	1225	808	41	187	625	993	1013	891	688	1212
774	717	5	991	332	302	322	86	316	752	672	1056	1232	68	892	566	576	160	1107	377	898	828	1238	873	806	875	762	220	533	354	793	109	327	1076	781	1152	41	979	267	861	326	941	858	909	1113	680	665	578	756	1016
928	681	222	654	599	26	688	305	999	1242	667	665	25	164	580	103	987	271	272	1254	108	1160	221	1133	666	330	311	881	644	101	303	94	935	567	74	359	1219	634	606	586	536	1004	997	1257	118	203	163	17	1199	796
1137	932	253	571	102	7	994	42	782	655	910	1002	1229	975	606	326	929	862	163	1138	73	576	248	223	870	204	1	68	840	986	1253	508	140	1246	535	156	1153	955	335	196	1144	120	1034	949	1263	878	1091	263	255	30
134	806	643	567	1013	867	752	112	353	194	1090	906	266	24	215	1037	304	237	21	786	711	1116	1261	975	232	1049	872	239	754	36	712	807	51	1077	1183	868	258	931	744	236	1222	673	61	1095	198	980	646	12	899	771
785	613	1112	171	512	803	1203	646	64	3	112	843	214	517	28	1035	748	1024	1059	763	1053	745	259	174	11	707	725	226	571	661	278	266	366	270	6	330	564	1068	30	802	965	45	163	628	710	1181	551	1070	704	851
872	1105	522	728	276	889	914	1189	198	1183	779	1235	995	890	525	885	370	877	1145	726	377	1079	796	7	331	1165	864	1190	563	666	714	119	1158	165	303	862	1052	642	653	72	711	649	1182	566	810	1157	60	891	241	339
1071	758	730	836	115	848	19	525	547	866	1007	867	375	555	1009	91	292	345	1132	118	932	720	762	1086	871	797	1081	656	291	550	516	211	1257	896	222	860	315	134	545	1243	68	1235	1020	1162	873	683	881	673	71	164
821	1234	505	135	217	985	132	238	300	1068	1072	726	642	1257	267	1014	571	357	670	335	157	150	328	1061	857	775	598	366	38	338	972	20	1081	870	310	222	1212	213	1075	583	1066	879	831	691	372	122	698	117	311	34
1235	672	826	24	313	1195	31	1226	1079	7	70	688	578	705	749	257	1259	1117	364	1166	823	321	275	693	17	303	293	942	1074	306	916	212	334	1016	569	4	845	517	985	30	1040	792	548	625	199	225	1152	94	13	851
1167	215	1203	714	1262	1252	867	1200	822	546	502	925	214	1211	371	869	685	1178	538	850	715	1224	50	905	769	656	1083	610	167	880	1149	848	606	1154	301	173	88	367	216	143	1174	939	525	742	1012	303	520	159	1006	1035
985	967	670	1032	1018	207	766	994	300	543	529	1081	1259	173	505	659	56	318	898	631	1030	1102	549	1246	360	1243	130	833	609	252	254	917	236	741	563	240	984	502	22	851	1103	223	863	759	1220	776	41	1169	247	610
661	1133	682	53	849	196	142	1188	859	178	239	977	550	359	90	240	347	1248	1153	1215	819	383	906	988	991	827	700	330	759	767	299	519	300	1077	538	70	107	1201	974	694	917	323	206	841	1245	1011	380	865	968	679
913	43	781	989	1199	1158	534	738	1030	187	562	615	1104	85	747	823	53	1200	651	634	940	23	544	623	883	792	991	109	357	269	114	999	1236	686	270	822	1163	61	72	811	166	1119	68	1229	88	746	235	360	748	372
209	54	1006	1156	1138	605	653	618	121	693	727	822	938	548	1030	122	239	140	1205	1253	95	1037	378	1119	32	835	855	882	537	1115	50	583	155	856	669	1033	771	366	1027	351	825	685	229	1108	778	974	814	1194	39	609
751	1031	1156	1067	367	577	1203	24	235	1209	200	1051	697	158	208	13	1043	178	989	807	560	972	767	150	359	978	317	509	786	1237	1129	736	953	581	314	879	1236	1235	6	112	637	605	1218	380	554	1257	218	1068	712	287
919	910	1072	617	5	1193	92	825	16	1023	1048	696	243	542	214	269	621	735	381	1145	643	1009	505	725	605	597	272	840	1144	1029	957	307	145	61	106	380	686	1158	558	749	1166	60	646	834	852	1001	14	131	135	138
604	673	663	46	905	711	79	829	122	1197	1262	148	700	1195	1045	592	276	1013	1223	999	1025	666	955	300	243	27	637	778	1260	20	1183	864	674	676	877	34	968	8	1051	171	1173	756	290	833	308	29	712	516	1053	1036
823	325	1082	651	1189	993	994	569	1253	747	778	82	1174	952	123	113	227	899	972	1016	199	106	111	825	859	573	1177	685	847	550	261	641	962	909	340	843	233	653	37	1147	617	251	154	1236	567	257	1163	1199	629	940
287	1133	657	896	1110	1220	1109	594	939	179	372	1108	882	811	181	1219	612	1091	49	986	773	277	878	1141	750	548	1033	6	717	753	13	718	35	557	1060	348	1058	543	1190	712	783	76	267	865	501	732	836	516	774	699
632	521	214	980	621	1019	204	874	658	915	878	371	715	724	1067	927	1148	1176	940	177	555	1167	1152	920	54	913	322	587	354	576	1208	159	355	163	377	1004	312	69	317	598	298	147	1181	226	571	306	875	279	22	329
304	903	1117	1226	665	783	318	275	669	505	764	577	1248	759	72	1087	682	775	214	1048	861	1107	297	384	703	724	353	781	637	510	887	794	1190	519	652	743	1216	119	271	554	374	308	683	1173	812	837	739	1260	896	828
1016	1019	510	1219	148	596	518	595	1115	913	1124	257	902	287	289	748	976	30	996	166	943	345	245	1058	658	536	285	547	51	803	1075	629	1052	591	937	380	254	991	1162	326	963	1127	1048	1174	84	1030	990	669	1104	525
535	991	38	279	521	789	1122	132	538	608	42	620	315	685	972	776	37	1008	160	123	963	130	52	107	571	856	955	769	673	725	1052	851	756	266	43	781	116	908	213	609	372	562	1113	360	704	1246	821	931	1103	124
117	1080	1126	343	551	736	183	226	986	1078	264	846	1104	624	722	342	119	187	78	331	628	829	579	615	1029	1123	686	901	159	925	851	158	837	1227	1152	914	1092	721	28	1055	18	501	680	706	1260	993	791	1033	1211	355
22	328	732	965	884	1202	1045	973	526	714	1135	831	115	239	41	1247	347	695	1102	1158	1198	910	575	847	842	524	275	335	921	355	135	108	1178	864	678	1078	167	329	927	560	759	214	610	1238	818	535	531	723	837	840
1235	344	13	552	262	771	535	861	617	361	848	693	749	820	837	686	137	24	603	611	17	596	1013	156	7	1256	1216	215	328	1112	856	273	249	971	863	531	568	1220	622	1102	503	512	988	1226	1051	1161	632	765	31	1137
843	1100	505	82	10	276	1035	875	40	70	355	586	964	1141	184	829	549	162	845	911	1164	328	25	775	1081	552	746	693	516	1129	962	347	759	1188	1240	243	153	1235	513	202	782	57	522	81	862	177	1137	978	288	868
666	273	971	1150	1012	875	1179	1089	511	776	654	1192	151	1215	832	1141	803	537	1105	1136	345	976	1129	1207	857	769	72	698	693	848	886	1114	1145	1201	1250	1193	207	1122	1075	888	938	542	149	1258	659	155	1203	239	770	302
195	546	1155	146	1214	87	1223	592	649	613	1253	605	842	853	830	50	378	1079	61	1199	1158	512	268	805	20	761	96	780	883	71	1224	725	943	988	1126	214	904	713	113	561	360	350	532	1041	715	600	509	270	260	854
1159	337	1233	1083	946	200	256	32	1055	7	626	584	968	846	129	170	1255	993	1017	863	599	1225	897	173	243	112	907	1190	762	332	1256	1097	1196	288	645	295	223	883	981	75	623	954	824	134	1194	985	917	213	368	23
702	1151	1043	1185	1170	556	971	1262	1192	651	820	288	594	661	854	97	507	210	349	869	872	1135	334	145	624	94	187	353	7	708	526	1124	975	1008	171	598	537	280	87	220	802	784	213	942	1021	258	168	133	1133	765
1182	669	1209	263	221	999	846	784	940	65	782	194	1057	41	634	794	147	8	1051	668	759	97	98	128	774	321	515	323	631	615	642	1151	10	1081	813	1225	943	35	1142	39	632	780	834	1195	622	1026	304	1140	1199	52
181	793	902	258	971	594	744	543	218	1240	204	1245	874	1161	2	732	234	302	930	263	137	633	587	361	1222	552	91	126	940	832	571	576	648	110	936	704	565	575	854	1183	32	233	1024	1192	581	87	1196	925	328	598
571	177	48	1007	529	182	1235	1171	872	1207	295	1187	6	794	1106	276	923	166	378	737	758	1245	243	723	234	700	155	975	260	671	827	779	217	509	678	333	17	1191	658	728	735	935	501	9	745	853	250	1199	815	973
123	49	1197	285	238	600	296	1103	758	287	840	590	578	266	308	920	735	870	1006	935	162	339	993	912	911	232	249	343	526	167	20	685	47	289	1067	966	779	1007	593	95	749	85	773	297	819	959	970	373	822	548
73	203	805	262	1104	1050	957	706	56	809	317	1116	510	802	1124	1171	246	624	755	837	629	11	737	1087	366	847	1036	860	779	509	282	1067	360	619	983	963	162	284	1093	567	138	35	877	22	647	245	257	1023	644	119
1089	659	130	1087	180	1138	45	947	186	235	1188	604	1115	1226	154	160	629	1044	994	955	649	327	523	1205	1258	219	650	651	375	332	5	1079	526	1046	570	832	84	647	743	1160	1178	372	815	1140	1224	223	559	1048	1167	767
621	302	55	1082	258	1108	289	263	35	931	774	1143	167	200	1100	1053	1066	276	278	840	985	189	808	854	1136	529	1092	600	1069	346	322	596	180	235	1212	363	764	590	962	899	219	203	1119	223	750	145	1156	982	614	1090
90	321	783	595	360	302	850	250	237	508	738	593	1146	789	192	930	1043	142	1113	582	1222	208	610	881	554	665	64	672	1179	823	155	1080	369	284	1260	361	630	790	608	892	29	868	1190	917	570	60	847	991	311	330
1213	57	611	365	507	1193	1154	5	801	541	769	661	871	317	865	1020	114	572	604	1072	1083	830	619	849	1153	1218	1053	761	578	880	1217	797	230	1010	1047	756	224	262	608	664	999	159	243	704	1036	201	985	267	800	232
132	255	359	1238	39	815	781	886	1039	1042	824	1018	1032	843	1132	198	789	604	530	1094	740	245	133	1068	1253	1220	296	1022	1086	1241	508	1055	350	188	1000	936	146	944	897	1265	313	88	714	635	1156	1059	958	737	103	335
832	783	36	629	682	301	349	633	1207	31	578	206	1200	230	770	668	224	6	125	163	763	503	670	280	591	845	108	623	704	606	1066	11	219	960	984	1155	205	520	620	1147	593	2	176	1103	1057	1025	919	996	582	611
81	538	226	266	835	504	313	210	585	898	635	1108	693	114	271	929	318	296	1030	126	541	713	619	787	1123	1213	1249	1252	1066	82	1074	15	1124	573	309	797	332	852	812	285	239	254	1084	157	1229	1102	542	190	599	160
1236	370	1069	88	871	348	1031	3	1138	1203	534	242	382	858	688	542	963	773	740	275	552	70	1079	882	1161	266	300	176	891	919	192	962	977	94	4	828	764	1225	590	187	766	284	1220	1172	19	930	365	368	677	1262
781	212	288	353	1125	80	1197	973	173	976	506	676	177	14	956	1194	118	25	753	111	803	375	756	1213	702	122	1184	1156	297	83	827	1146	528	837	74	908	135	210	700	813	37	1265	766	1079	762	605	1050	248	67	769
178	934	630	587	1161	510	629	820	1051	67	173	205	728	1236	571	714	696	757	695	1134	924	226	522	605	1075	346	910	602	1107	382	651	1202	952	755	821	692	562	1235	132	734	124	50	51	1203	802	726	644	735	1046	340
282	884	859	1211	643	848	184	696	665	194	939	734	42	1154	1035	177	979	281	85	926	543	1016	297	115	1254	270	1115	1208	183	61	868	738	1056	1167	235	1225	193	680	40	258	1018	1014	262	294	890	328	1041	506	733	160
345	567	212	268	655	317	1045	947	1015	1002	553	856	310	1085	814	1159	556	582	1238	1234	219	197	241	572	531	132	638	80	1060	1036	945	78	124	1205	293	504	152	307	635	505	554	1239	550	997	127	1125	737	51	949	903
1150	170	1075	329	371	702	841	506	1111	1255	1004	861	890	883	943	588	905	1001	931	56	519	899	289	273	1251	751	110	239	318	384	1053	1171	28	921	717	344	726	684	986	195	911	631	173	732	1130	963	30	721	922	842
315	242	915	826	1039	995	728	828	587	149	961	1180	1177	150	131	1148	1157	203	664	573	381	219	577	1178	853	624	214	891	201	962	571	529	734	1216	580	1233	1001	805	1156	706	809	1214	720	1200	759	620	224	678	535	1118
1162	1135	367	731	975	347	50	1207	906	524	366	1094	1236	1159	838	1247	1048	225	951	210	1022	184	592	176	969	72	170	1078	223	576	702	857	605	998	710	272	77	991	907	208	762	599	307	296	989	1227	591	813	502	884
172	966	1007	577	1109	41	1046	515	628	1154	726	528	331	903	6	717	1086	791	531	909	593	557	900	1249	714	1117	559	1000	350	255	646	1127	45	819	237	1084	1004	66	735	309	991	312	332	978	586	1067	353	120	30	656
1223	330	944	1001	183	592	318	1126	1252	766	5	1209	292	1198	560	1066	824	811	52	1122	745	571	732	352	922	953	248	60	916	1039	1078	888	185	7	1044	1211	295	1163	72	862	102	1183	1115	1168	196	703	853	1243	543	1083
891	594	1125	85	679	166	1119	195	857	159	729	1159	1183	808	9	95	237	1051	556	193	1170	929	822	293	1225	333	70	921	772	739	1229	627	747	1137	357	1156	847	83	713	289	1189	726	860	733	1129	5	710	800	550	312
956	554	735	1144	525	816	82	1053	58	202	112	944	121	623	936	983	1009	746	67	1097	1103	310	770	1023	124	595	1064	838	1035	668	361	254	1227	1220	189	1137	818	950	66	912	603	864	203	914	115	583	1244	1076	1136	686
658	1151	1234	1189	971	1080	930	274	1018	665	167	1238	293	1128	56	1186	562	15	70	1179	1140	374	149	892	2	944	680	815	531	780	169	1184	689	270	622	284	96	502	629	162	156	285	1040	810	899	529	158	738	1067	873
770	172	1134	186	730	1081	1023	946	1010	617	774	156	579	22	1084	717	566	789	866	379	367	988	110	534	198	1073	1235	189	233	686	365	611	1028	276	28	999	188	1251	769	298	154	1041	569	1089	1029	871	1220	926	819	1194
1248	735	135	1219	513	888	997	192	614	1237	223	136	1210	1020	512	1187	651	58	581	50	160	610	1153	247	567	72	66	924	989	1024	88	1247	522	813	263	76	774	1246	1218	1152	749	351	1116	282	1026	1208	648	718	368	328
846	1185	1245	1230	341	9	973	556	516	835	965	126	95	1189	690	1055	1033	627	523	1084	89	371	1170	1095	1013	384	17	879	1177	926	1089	251	863	595	564	615	524	1208	1244	1247	226	866	289	836	349	256	532	1066	593	228
769	176	627	1248	536	1204	1262	58	363	552	1006	60	274	665	1020	1237	886	968	991	51	760	1233	831	298	684	243	1109	1179	1008	13	863	171	5	599	309	848	865	593	999	1174	985	307	132	1065	914	517	937	808	1057	1010
509	1063	770	1200	28	600	1051	15	937	708	867	342	1018	693	1202	1235	954	1141	125	860	970	998	961	864	1214	1015	1177	51	572	1199	1081	304	704	253	270	720	588	1172	1230	773	746	25	530	1191	269	156	784	218	847	1026
56	840	864	831	283	759	57	1218	743	150	83	333	1222	986	1061	271	642	59	756	39	165	142	815	957	204	1243	744	250	1056	152	1208	10	1009	992	1256	1142	146	523	1241	137	923	961	513	367	132	379	1219	1240	889	574
1152	648	1042	109	348	274	124	1203	609	663	1180	943	780	357	729	369	247	1251	878	1184	191	1248	649	1025	77	1054	660	1019	149	210	311	1219	334	57	1007	1111	82	240	279	927	994	143	1027	1043	36	741	50	346	1167	1081
942	667	502	577	83	43	324	903	688	1125	82	319	308	660	829	881	294	123	1013	894	835	528	552	154	164	1171	54	1216	1231	655	103	69	808	78	1001	726	358	671	214	512	915	918	310	1238	1033	514	892	928	767	292
317	595	1090	841	721	860	910	758	963	723	99	91	512	862	731	329	186	1038	501	1077	682	926	694	1043	45	198	574	933	883	863	1067	828	1049	14	703	176	518	1075	238	210	737	861	153	1236	686	829	371	826	582	1034
271	27	218	705	720	283	563	609	54	532	715	194	77	807	1234	820	517	340	119	104	293	231	1238	268	575	740	39	614	100	320	1062	66	659	151	981	1228	767	521	147	569	957	199	850	217	579	884	992	69	543	967
1072	593	16	850	190	1069	262	214	589	1015	329	1075	277	283	202	317	579	550	1165	83	244	1007	1224	775	1219	1095	170	358	1	1178	26	634	784	223	37	586	7	609	1253	1207	707	1107	1137	979	928	629	1144	1009	231	300
100	99	1242	774	115	676	270	1152	563	345	81	326	603	1224	917	890	1111	1187	834	1059	595	153	824	346	846	330	805	281	196	28	1162	609	725	247	1094	193	84	893	789	926	950	700	829	373	1065	616	906	331	1134	902
647	616	268	719	1159	236	721	116	742	801	847	1144	1129	1116	1059	841	702	1138	960	894	715	541	20	656	959	843	678	125	1244	785	1072	914	920	285	1204	611	117	1217	893	1052	373	1245	660	621	856	6	1100	1167	14	881
1209	1013	1171	1239	973	295	573	1047	729	1051	151	72	509	350	709	1082	69	524	550	121	501	548	1029	691	1161	1191	260	704	968	889	740	360	945	694	1170	164	365	802	1137	535	725	296	1083	319	279	197	334	811	710	937
1141	7	1047	916	289	650	1241	291	1112	1140	275	716	741	900	896	509	1198	640	226	1070	1162	806	945	944	728	1202	531	597	1035	667	966	1011	322	1256	26	901	1205	985	1079	1029	1142	673	41	273	924	4	363	1154	948	997
908	787	1207	585	686	526	70	984	1116	1109	8	932	1028	316	616	1262	947	53	251	1265	509	1117	758	221	596	597	656	657	564	614	1211	552	1229	74	717	677	296	368	501	88	157	594	664	641	570	1174	187	607	1184	260
900	1000	1004	676	745	1106	795	44	987	956	245	705	14	1044	88	200	587	265	1128	539	250	982	1083	672	1236	239	1135	990	1094	580	167	627	884	951	186	1239	156	1021	86	107	684	896	1201	847	1206	944	1253	878	1211	298
1186	597	1129	506	1057	694	596	768	823	653	532	609	651	742	1026	689	1232	224	1052	279	172	168	178	971	829	699	969	348	379	775	352	335	735	748	337	799	170	796	1150	540	47	89	1122	150	877	345	811	974	602	685
323	1254	894	571	855	39	77	1010	959	360	641	257	197	925	630	1113	679	1198	32	1180	602	276	666	53	977	166	873	584	357	265	920	1039	806	711	71	868	1052	715	365	694	900	356	61	114	322	19	1158	852	786	334
853	384	86	1000	157	117	1166	933	158	1221	660	311	22	893	751	1081	21	960	741	1083	579	171	738	605	612	1067	717	338	785	1072	505	1142	964	740	109	977	781	1074	689	185	849	576	253	685	63	319	1036	64	837	1029
1152	939	1134	633	716	193	642	242	198	142	841	848	617	1233	106	548	328	772	1236	67	515	1259	1007	95	861	311	272	503	795	176	666	935	710	718	741	656	222	136	1251	849	253	1248	1119	1010	345	527	540	356	525	33
1084	548	1195	736	1060	1256	920	1253	257	1131	1157	141	68	145	98	833	716	630	1177	588	939	148	913	1264	317	997	650	532	103	609	1073	838	1093	629	1261	793	656	625	1135	268	1234	21	35	829	235	715	4	673	817	107
276	524	768	749	1097	746	539	991	92	653	1239	985	377	62	904	1101	1049	547	367	596	36	116	1036	720	661	945	612	796	643	84	691	615	1022	953	1179	352	791	663	988	158	73	685	571	1008	1078	226	528	94	188	101
778	981	974	696	1217	640	691	656	1149	1235	310	823	618	1065	836	842	951	379	241	1070	212	166	1106	1060	1074	1075	84	779	1164	173	526	11	230	226	19	635	1024	135	1015	331	956	759	837	1017	768	889	652	291	321	542
278	148	805	759	95	1045	137	928	166	588	1196	254	138	133	716	980	679	754	53	126	131	64	173	345	38	606	721	1119	1224	709	1163	280	361	829	84	255	566	766	622	1021	1146	621	717	45	962	593	329	673	532	299
809	370	528	1017	611	941	198	780	859	803	175	1212	260	1027	98	594	1115	578	61	797	147	965	95	261	336	157	224	731	680	991	1201	999	640	263	118	381	840	681	715	357	248	225	591	1112	786	300	743	768	1018	932
717	521	289	774	1130	19	170	40	522	1257	592	182	919	260	1213	682	989	588	304	266	223	1032	911	1154	702	852	627	80	1216	1022	771	715	981	540	1028	232	796	601	503	887	982	744	732	1053	602	1251	596	1145	727	1195
874	923	62	879	513	314	350	1131	562	1107	809	981	516	278	265	290	61	179	961	1173	14	665	1137	1083	693	1194	1234	368	220	90	1157	1109	140	204	826	1260	1218	1212	206	1058	7	1188	1140	1053	84	719	908	299	717	321
1135	601	1154	177	340	1203	1201	1181	915	1263	559	1037	328	24	880	873	74	1194	344	183	1047	647	800	1243	111	207	879	360	193	1145	943	121	127	247	587	312	122	1078	358	867	561	986	692	860	375	1165	1169	1230	10	322
976	94	1206	143	1116	222	548	931	58	989	1230	1109	638	382	1160	189	161	932	705	1111	937	730	740	744	1104	805	550	1231	1175	996	10	682	649	355	1237	771	698	284	1137	865	242	728	68	859	292	515	553	64	816	1225
1009	575	1095	345	1218	1065	242	800	1117	585	1069	1067	1058	763	1114	562	272	1148	814	1034	1200	246	523	624	1029	557	358	554	1194	289	833	49	1110	313	1111	1106	753	634	257	1201	1074	308	902	695	653	659	179	366	727	1170
362	315	35	786	705	578	948	1119	1244	946	1125	892	859	165	106	1246	335	91	380	22	259	202	47	252	1034	172	16	4	302	74	955	665	378	1121	17	25	754	371	538	352	790	861	366	1149	84	989	798	825	1058	507
994	53	880	44	710	991	100	1225	562	1244	1245	4	670	727	548	938	108	504	941	1261	791	1004	198	1250	300	725	800	173	651	798	626	1028	764	185	340	792	844	361	1196	848	706	208	77	574	583	21	1100	61	1084	1122
335	1145	1152	1258	370	1214	1071	800	40	154	1190	741	357	660	880	1254	1029	109	223	554	1093	720	1067	626	767	901	764	548	775	1173	126	300	834	937	645	14	77	1202	998	1036	804	830	906	851	756	257	848	523	1204	929
268	1144	971	797	357	14	527	674	216	213	344	326	1133	716	1039	957	794	1019	945	539	34	825	1110	637	689	654	48	130	1150	1090	266	39	27	896	1258	1025	238	13	921	913	228	370	1215	153	1252	984	1180	963	516	998
614	254	35	825	558	44	1181	42	358	1016	958	1213	946	815	1030	1060	29	617	914	689	804	670	205	999	65	122	1086	1006	924	609	731	1116	823	1052	317	168	953	1226	619	54	1077	983	288	789	302	103	1062	160	764	146
723	277	850	1151	133	766	89	363	259	1263	1246	887	649	1067	1243	253	584	56	916	575	1244	337	666	1129	980	912	831	565	1255	100	691	345	156	867	1210	31	14	1059	167	906	1020	314	700	102	616	43	1171	923	92	73
563	784	991	321	319	643	962	1137	318	147	902	317	635	951	542	135	149	861	1036	867	870	736	842	1147	150	1229	19	713	777	298	163	1236	1100	788	685	638	268	552	70	45	988	1155	277	1205	794	66	74	345	610	301
861	1201	783	756	912	894	509	308	607	961	608	989	718	797	1234	1216	714	620	588	22	839	100	1164	975	660	822	1185	176	192	531	573	188	980	833	118	846	864	1070	184	1030	64	76	326	699	667	1253	892	538	943	991
365	930	532	952	584	533	571	251	121	806	583	591	1210	161	1240	219	647	1187	551	1006	814	98	1197	1031	1233	48	1098	1252	921	1093	750	272	761	1216	611	208	177	1083	759	317	595	1026	824	1103	1232	596	709	856	1195	308
829	375	796	749	175	767	1213	290	38	346	16	1166	322	298	136	235	1007	99	672	715	78	304	1255	59	1051	723	528	947	1235	587	934	616	758	788	876	1037	1126	310	678	1045	586	265	971	51	111	295	583	719	909	753
730	560	893	920	1048	25	275	830	582	1085	515	200	947	111	1155	368	573	883	237	213	91	253	505	65	842	779	1229	699	375	46	249	526	1258	233	538	909	992	5	693	185	1098	109	70	587	881	739	625	66	226	564
1199	1186	165	854	1126	1048	903	1226	79	705	1102	759	186	354	23	289	20	547	570	237	1123	198	1221	12	954	1052	1118	908	294	893	1193	693	692	110	533	147	1180	1152	1072	349	1265	97	191	177	278	106	271	285	1219	843
934	182	232	754	250	323	609	76	371	982	1011	700	743	795	930	1098	375	326	681	729	951	196	147	1117	253	599	133	325	89	1264	1062	1223	666	796	782	92	525	160	913	962	710	1042	801	66	707	1009	622	648	737	188
856	1027	982	520	157	959	586	963	216	974	679	770	840	551	118	945	323	1135	1038	14	235	304	1021	99	926	295	887	264	1051	279	175	82	548	9	970	562	1080	1041	130	1035	1185	619	966	79	326	211	303	113	509	948
209	937	879	260	1105	229	1258	320	142	622	982	729	612	1110	747	213	193	732	278	1252	26	302	569	578	914	936	1205	1147	942	740	821	1101	273	80	71	1134	1121	877	1035	1232	235	688	967	814	940	779	818	990	172	1006
999	678	1154	593	334	302	1133	1019	787	282	629	605	570	792	1119	218	1105	361	774	107	1075	1217	127	1115	802	681	1262	542	513	1256	993	1067	1174	50	220	526	265	1117	266	151	739	764	326	367	856	976	788	658	1108	168
750	1237	177	990	1158	20	1188	115	361	224	360	603	364	1065	1244	46	912	1087	925	149	727	617	829	90	818	627	568	705	678	283	120	340	125	878	518	1141	1085	1221	709	184	545	1148	1156	1181	592	174	1261	121	133	765
501	886	302	1186	509	260	1014	785	891	177	618	1223	180	226	1166	282	1177	575	190	88	312	582	815	182	1233	266	994	6	768	206	533	377	519	176	1265	39	1190	201	141	939	885	1171	675	602	136	983	1041	917	1181	139
258	945	713	112	1011	298	966	721	814	688	27	886	508	869	1259	716	5	1233	892	825	769	783	1230	788	129	1099	255	1140	148	60	974	152	346	720	259	1232	289	621	1244	976	1121	117	1243	589	225	514	661	649	1025	356
523	934	1171	955	585	338	1105	652	1080	889	209	690	793	887	560	1153	764	521	1085	239	64	1218	602	847	1101	234	870	1252	950	1253	655	1221	978	1109	5	892	290	55	962	998	812	65	1098	79	804	594	236	1065	331	263
1121	578	779	65	1213	964	515	966	127	1264	1017	147	190	235	793	239	15	100	1022	228	532	40	132	1071	134	1234	1168	803	1224	883	721	324	207	1152	889	180	596	139	1025	1015	708	705	807	89	725	176	1068	754	529	373
1156	1051	278	244	939	821	529	255	517	720	1221	136	1068	973	567	670	176	934	989	361	844	117	1182	642	286	655	323	120	179	1125	256	6	845	657	893	953	552	822	525	1061	684	574	1204	215	690	1228	993	1134	695	234
603	1103	955	689	289	382	123	81	574	63	725	768	638	680	663	1243	834	312	599	148	379	510	139	818	7	64	1128	762	242	189	870	349	694	785	276	758	802	894	229	623	1169	649	885	995	27	309	1055	323	612	590
1105	45	115	854	515	6	815	873	111	300	1148	1090	547	270	1243	87	703	280	627	599	1029	751	526	84	1030	49	1012	923	896	1220	809	558	29	215	966	950	715	1196	22	1031	1234	237	633	833	554	1092	286	274	781	856
1021	615	268	773	132	1084	1215	1033	894	1015	8	1162	942	689	147	1141	1078	584	1066	189	971	648	1031	179	1126	778	139	21	770	996	776	603	1252	259	888	713	82	690	831	754	966	861	759	867	749	748	1169	1259	916	814
110	1087	115	962	544	1072	248	651	235	807	920	565	333	107	1199	968	749	911	128	264	787	1155	650	793	1152	765	941	1060	178	1062	926	240	956	315	1229	1134	752	1188	914	349	152	1183	244	685	159	355	669	1056	785	177
311	1071	1063	231	1087	570	1125	707	550	1213	322	1066	1202	983	1194	1200	746	588	583	353	1009	765	869	1150	1167	581	336	1139	1004	352	1186	118	125	1068	1101	844	1010	160	932	1160	122	169	520	1162	1184	1214	526	505	91	1133
341	1015	190	1122	159	571	1190	1224	1054	1011	715	590	882	1065	566	750	1120	960	810	225	33	99	711	730	346	645	989	683	967	976	842	509	363	512	287	787	1151	247	516	162	1113	1250	591	349	613	1254	20	1144	666	518
941	770	848	967	198	668	1058	72	541	374	171	997	1158	199	1136	1133	735	1176	947	913	612	698	982	527	272	889	359	594	258	213	194	1085	916	1048	316	778	570	608	638	12	888	18	145	962	659	935	330	564	1042	617
72	509	109	1214	914	1106	966	517	878	1183	7	1169	885	875	1041	1188	1116	828	12	1015	862	104	149	554	1058	1115	178	1	615	798	518	561	1073	53	552	1226	209	572	585	67	1258	961	637	16	653	247	619	965	720	642
856	716	319	972	844	525	1265	566	300	1133	1130	176	62	628	885	777	227	589	1144	818	1023	93	1191	191	722	920	1159	1008	599	542	1152	594	208	122	623	552	772	923	306	326	854	51	1115	201	1072	938	702	942	592	115
260	619	654	36	1217	99	43	24	533	384	156	937	618	976	857	1142	868	53	1146	732	885	189	863	177	1115	681	352	308	85	178	752	671	706	761	1101	560	735	806	266	588	98	1177	723	198	184	1071	340	524	136	677
359	731	1018	229	619	26	613	194	1081	66	880	659	196	960	1138	1252	589	522	972	145	1224	906	255	992	1010	866	1244	1223	129	510	93	1021	297	506	1198	839	98	765	881	744	935	135	895	16	1016	779	1055	1007	101	1173
513	92	598	711	622	1252	599	1231	111	894	1211	732	309	1121	666	205	165	933	1036	589	988	1162	1250	932	290	792	65	132	535	1008	1262	952	640	88	277	1025	1089	585	847	186	919	1168	971	250	1180	124	982	206	300	1218
603	106	1208	148	1086	43	12	1128	1064	196	14	767	1026	1039	849	2	39	307	3	798	377	1131	240	303	304	1008	764	591	75	724	557	319	54	96	828	523	1166	904	588	817	267	819	1022	236	542	1138	8	1169	991	646
192	1131	57	637	809	744	568	90	117	602	812	730	729	815	5	819	793	1021	75	600	36	273	869	109	621	343	551	45	289	581	943	1114	688	962	1190	1063	1153	53	889	1054	786	1006	348	242	99	518	914	202	1158	1025
748	221	160	1088	880	946	1207	1184	679	736	218	1010	703	264	989	1022	1027	681	11	99	827	528	713	510	37	846	1199	649	112	173	515	1153	680	262	231	167	760	687	1216	598	147	549	295	279	695	620	657	1151	572	355
551	582	656	584	604	739	684	9	1026	708	1258	293	931	1019	360	375	653	251	81	170	518	159	668	258	122	998	1205	1239	699	304	328	8	791	256	906	306	1102	545	910	1236	272	246	1083	359	569	854	147	839	1224	928
1185	1070	1224	876	814	1051	794	884	180	629	1086	665	720	798	1254	169	833	669	596	182	138	847	925	775	323	933	333	736	609	523	692	846	1153	1161	738	1027	1167	839	598	1259	270	1039	301	649	755	618	912	526	368	893
795	1060	510	131	79	852	349	886	338	1186	61	556	316	260	187	1165	36	826	1194	1153	1255	647	619	936	73	772	505	1013	776	565	1167	1071	1203	140	326	541	111	584	285	521	265	55	696	375	151	331	101	982	597	1101
59	1251	995	858	519	369	806	501	1257	812	799	1037	68	1256	703	1138	177	762	32	140	534	142	1164	1127	918	217	1007	661	1083	633	275	835	347	606	704	171	836	656	511	354	122	698	1026	213	550	964	504	880	56	834
524	125	145	99	246	867	959	1232	317	319	1230	256	560	293	1052	501	306	1022	714	166	13	224	182	517	171	244	593	589	1212	25	1085	622	822	836	982	85	1163	738	600	1170	841	629	272	749	7	213	302	518	129	561
146	657	308	589	1069	195	836	918	937	697	851	229	4	978	540	615	777	885	933	811	687	531	289	553	189	1253	919	733	188	290	782	288	50	648	292	129	551	1146	815	592	626	1170	1167	1031	224	89	605	834	800	40
1070	1049	231	139	656	367	1240	33	1022	640	156	670	332	1245	51	112	27	243	540	786	682	322	1201	1197	1012	1244	1082	1094	1051	958	350	971	189	119	172	539	35	531	72	40	8	513	1171	50	1248	855	1018	680	1238	298
1	63	810	938	301	917	1092	1095	1160	681	677	998	885	959	1093	1040	1158	217	638	908	553	227	1053	312	1036	339	1045	123	910	136	953	239	293	1161	1136	287	896	708	848	599	949	40	530	644	875	568	226	6	190	1023
802	1091	94	780	1032	1095	704	139	554	708	323	880	205	787	511	788	930	536	1013	916	354	695	605	1078	1122	301	69	932	1046	986	287	1232	162	105	334	745	58	206	597	1183	177	520	901	565	1265	190	302	699	346	750
12	6	72	739	184	516	1248	1238	1264	1181	93	156	10	890	1030	997	1029	768	1075	541	268	553	904	221	682	1191	679	813	588	725	782	559	988	227	136	322	973	266	371	617	65	173	515	918	317	576	552	183	727	624
1206	945	936	1042	1204	880	711	103	1078	1185	534	784	17	148	294	197	1041	134	35	589	667	1038	817	1258	920	634	1149	719	330	213	1159	1009	83	1098	839	934	1161	502	621	840	217	1146	734	1214	355	285	846	735	339	1162
1165	296	885	1112	164	279	181	797	924	737	1144	70	918	57	968	253	1119	311	384	220	60	932	880	765	229	1022	207	906	40	1079	1083	677	974	14	1261	962	506	803	81	94	1046	240	696	357	268	764	877	799	638	222
1153	613	558	48	956	105	620	1203	814	995	957	1042	1103	1197	1110	111	665	210	165	917	745	1150	783	381	305	1020	191	544	725	746	1210	1064	1011	40	691	1176	703	200	1242	66	786	718	950	778	1129	1124	737	290	526	1164
754	935	283	1180	550	105	553	980	1208	1006	839	869	767	34	881	1039	643	290	1058	970	1048	888	1089	985	780	95	694	1216	757	1127	870	949	113	126	153	896	575	314	821	194	795	88	114	78	929	123	329	578	939	171
199	779	1062	832	695	624	1183	604	811	804	270	977	1182	1184	956	1082	1248	143	784	1223	837	1013	1104	705	980	307	529	643	759	283	316	159	891	1036	111	617	614	990	587	524	1041	862	160	1031	839	801	938	348	565	3
86	708	202	1105	547	941	1111	351	142	597	190	1030	702	1245	1249	503	38	1182	625	187	364	694	854	1189	1179	331	661	823	310	1082	1224	501	149	963	883	548	858	380	1147	1100	772	49	764	72	568	241	763	20	738	526
806	1146	814	297	702	304	530	943	108	23	1040	790	142	531	266	33	879	251	1017	262	767	823	690	267	844	1249	51	745	197	1172	923	514	719	1014	163	232	841	620	718	1090	69	615	1075	966	5	76	55	653	501	524
862	187	254	295	198	641	1119	993	735	512	1058	616	1197	835	110	1060	1080	363	712	990	725	923	270	280	1173	719	96	943	1139	1023	322	1040	289	149	769	1158	1061	94	609	255	331	169	288	1098	504	14	1138	200	1174	577
208	957	1188	253	52	866	516	575	22	1157	949	527	256	1078	1093	290	194	336	714	862	1224	951	660	767	58	1179	766	1050	932	186	1137	922	1237	698	1060	1010	1072	784	1022	1042	1116	818	32	547	771	726	1030	982	705	580
1026	1217	563	212	341	757	377	664	1245	587	716	1231	596	1185	1042	370	926	1153	919	1031	171	1059	699	259	245	571	104	743	666	889	735	188	1001	1089	650	529	1164	1248	813	1107	984	305	60	85	692	111	1229	967	327	552
909	818	1081	169	565	123	614	37	1073	700	217	663	567	284	695	874	979	1111	859	748	804	190	583	861	329	1257	1249	344	637	970	876	11	972	895	691	988	195	247	632	231	501	887	1138	885	948	1260	956	1131	215	709
59	335	964	245	353	524	1089	329	1013	728	297	382	698	346	637	534	1190	660	1066	585	126	221	1056	15	123	128	262	358	800	1109	834	103	545	869	791	86	588	1257	613	9	214	963	1120	205	600	7	562	55	655	925
1144	168	510	556	535	158	1053	619	783	189	1195	1030	354	605	967	1240	536	61	551	1207	627	951	157	1010	780	642	840	1149	1089	902	876	6	763	1084	276	712	768	326	986	1131	1253	92	42	990	138	925	884	336	1250	978
612	187	1259	178	1224	572	728	617	8	42	347	619	705	274	266	1012	635	124	770	294	246	1044	1191	80	877	1002	700	1043	1119	624	857	156	1184	885	780	24	1261	226	185	746	587	921	940	989	198	48	643	880	557	918
720	566	13	1259	969	1217	1079	856	96	642	1265	85	1074	1177	945	1038	125	374	871	1186	24	591	151	251	310	295	1127	735	253	993	1201	62	1130	246	752	48	56	370	336	359	1187	1091	931	962	854	664	794	689	1001	1066
920	854	1147	336	971	582	1195	1159	737	552	733	945	286	292	728	1216	661	862	917	141	875	541	324	209	28	711	1265	953	201	1030	950	844	1055	198	241	166	827	1060	260	1153	277	772	1070	1033	31	805	704	1034	675	1002
1044	980	725	115	157	373	651	819	930	645	1082	221	587	114	686	973	936	579	607	40	783	513	73	207	840	780	737	1190	939	710	164	736	856	342	1185	190	1211	738	925	1200	1155	785	1197	700	1120	109	3	1165	1021	123
66	852	166	704	851	1259	1196	866	520	127	850	139	163	334	512	360	928	916	955	114	24	722	257	1219	524	192	1142	323	76	962	84	526	1166	513	152	918	882	661	367	56	672	1139	54	259	757	1182	1033	220	117	1181
789	952	868	698	940	740	126	13	241	896	656	1195	589	334	135	1187	108	1249	933	694	294	529	1042	242	665	1054	1179	560	954	1025	744	920	842	666	355	576	953	796	295	1079	1232	307	360	502	313	238	6	1139	1133	563
622	972	1100	617	634	995	1153	116	720	283	236	511	49	886	67	59	352	1013	788	668	91	636	510	623	938	380	569	741	1086	249	1212	944	1024	614	336	176	1256	21	792	281	167	851	134	211	550	33	1132	960	205	19
851	279	1126	887	619	803	960	644	697	1055	99	95	87	881	908	664	243	1200	1195	675	266	669	1199	756	1088	554	511	1000	1002	1094	164	773	258	311	670	338	763	158	27	250	734	917	274	1101	714	67	666	585	1247	1168
948	1239	535	1071	982	658	767	519	764	106	1197	566	1031	727	575	84	796	336	889	340	237	588	962	350	329	1243	942	139	669	12	661	216	233	929	271	990	1174	1214	513	584	1093	741	43	1192	950	511	1229	529	282	855
912	17	1212	303	837	987	627	323	379	1015	1257	1113	316	614	871	793	359	1105	182	506	1174	641	1025	568	1102	127	49	1232	1033	876	709	1226	581	646	765	314	343	1108	1053	1066	965	220	54	53	1195	592	740	625	46	677
280	21	307	122	1128	285	1025	353	1088	580	654	795	732	847	640	1216	864	837	1053	842	725	1173	928	167	971	1033	1218	264	230	42	211	86	139	953	1161	882	798	902	89	588	813	283	736	1191	1219	19	679	207	281	127
533	1197	31	317	1121	250	838	653	198	134	819	279	1050	211	54	1224	887	66	906	944	670	1012	68	861	758	1027	649	910	365	796	1184	191	1022	79	225	1038	351	228	646	311	897	921	35	610	576	682	123	539	765	87
220	103	297	818	1076	637	741	337	550	947	881	42	1244	234	793	774	710	221	971	133	600	148	536	877	235	1245	813	321	50	1102	43	1177	864	615	1001	1091	282	29	843	371	785	1	905	1075	100	915	896	1259	126	223
783	1166	1213	604	507	796	527	1179	623	140	952	325	936	717	1220	43	245	1130	157	1193	509	876	1097	609	10	751	562	1242	103	1237	1202	337	1051	586	517	130	1100	1255	216	308	360	56	1161	724	1015	733	112	13	1228	877
1051	934	236	267	750	655	524	822	377	317	1035	384	1136	200	531	285	22	1132	811	1133	1203	593	1224	52	1089	143	21	33	275	1126	510	132	373	1202	170	527	1195	629	89	1104	374	244	63	1103	177	841	696	1187	1208	805
763	781	58	630	623	931	927	1020	1118	276	314	1174	685	327	315	550	749	779	292	244	153	349	50	17	1265	1142	1194	1068	149	1037	141	279	1012	1217	949	91	146	240	587	629	1070	780	1065	840	24	655	625	817	609	583
740	922	737	812	875	855	651	76	353	823	859	1120	1175	240	686	519	889	1060	163	755	1077	522	1134	577	668	1017	1179	1011	802	8	533	810	1001	1139	1227	840	79	50	757	270	882	1176	1248	751	561	748	1236	166	587	932
200	163	556	837	121	627	634	685	566	180	903	826	875	211	948	950	1138	701	10	259	526	66	127	1062	1030	576	923	502	838	317	1174	64	643	604	37	703	40	763	1139	705	1153	940	626	48	21	625	934	537	272	730
1148	520	1222	116	81	43	768	1211	1233	930	151	1198	963	682	616	562	521	1213	133	538	101	529	175	848	1194	1260	1152	601	1161	153	550	221	672	753	184	1225	378	648	338	840	841	800	1242	792	1124	827	699	335	1245	901
1255	919	507	731	1262	108	836	1105	1199	832	529	114	840	90	672	708	238	180	941	301	172	691	960	13	242	1211	157	1129	1253	196	1059	687	1004	689	124	264	230	884	854	511	674	1082	824	365	895	573	83	626	999	296
898	316	928	842	1222	371	229	829	1132	1235	175	727	236	335	966	510	1243	1	1175	705	908	5	669	1205	282	71	329	542	700	531	101	1220	56	540	60	99	322	865	307	36	24	627	350	283	824	1213	103	895	251	790
514	698	1247	278	586	927	301	622	516	1244	296	1082	723	826	717	316	173	929	726	1219	347	879	1006	140	605	999	621	965	521	237	594	1155	1233	549	1012	132	1009	217	298	851	175	637	182	294	686	813	537	208	960	1214
1004	920	202	894	111	319	240	112	906	248	556	1217	1016	1035	1164	855	759	619	561	786	505	1205	761	235	129	238	1067	162	184	1224	236	350	1208	678	862	910	788	10	738	1047	229	1098	1182	932	519	178	1197	810	1081	1034
631	370	1054	59	301	1261	883	845	6	63	528	735	333	915	239	76	857	13	2	729	576	574	48	1259	530	993	1200	938	825	218	242	118	54	339	1168	231	511	325	381	73	1113	80	56	1052	183	1254	1247	985	1242	563
74	1114	1205	52	806	1247	517	953	162	913	647	10	892	65	651	196	1190	1056	973	1254	58	1067	756	105	996	73	1120	368	3	119	711	1034	518	712	1230	954	616	592	1004	114	1026	661	658	713	1153	181	749	787	785	640
597	710	1141	154	801	1228	272	966	740	1090	601	967	170	1172	931	338	248	172	939	509	624	1123	532	977	543	103	545	848	219	1203	205	1044	790	623	1006	1135	808	556	638	859	155	189	594	619	701	885	533	286	983	27
149	93	526	596	1097	950	909	18	352	606	1243	1015	968	15	951	107	1233	189	698	1211	246	1134	1180	214	1161	812	102	1098	947	650	306	912	539	198	837	1108	50	597	1061	943	1029	172	354	894	236	565	510	1087	886	880
646	1021	944	755	530	860	353	68	559	1105	315	851	936	1009	1233	381	968	2	844	971	1252	776	775	1195	70	689	312	717	1227	998	324	911	704	882	740	1191	73	257	1264	577	510	521	668	962	942	525	232	626	208	255
347	698	1107	1035	30	206	37	1226	738	589	826	506	961	879	53	1000	1265	51	768	308	641	705	375	25	1013	156	962	519	965	353	942	1043	673	913	251	193	1172	815	1102	921	1168	1109	763	1157	923	823	827	374	740	591
923	1134	884	1049	826	942	1149	860	1040	804	1197	165	1078	34	795	264	926	223	287	39	671	1067	158	302	527	692	710	1070	852	973	808	760	763	623	703	209	226	706	738	1069	958	1202	591	1174	1111	22	815	952	1157	1081
785	1031	540	811	370	3	10	725	754	104	922	547	1078	1085	1142	776	1092	686	903	585	565	14	1065	144	552	55	906	744	693	739	21	732	277	1137	615	341	1124	106	1251	626	381	715	321	850	320	1136	1125	947	525	1259
[truncated: 8,354 more rows]
[truncated: 7 more columns]

## Sheet: Mutated reactions YPG
mutreac_ 1	mutreac_ 2	mutreac_ 3	mutreac_ 4	mutreac_ 5	mutreac_ 6	mutreac_ 7	mutreac_ 8	mutreac_ 9	mutreac_10	mutreac_11	mutreac_12	mutreac_13	mutreac_14	mutreac_15	mutreac_16	mutreac_17	mutreac_18	mutreac_19	mutreac_20	mutreac_21	mutreac_22	mutreac_23	mutreac_24	mutreac_25	mutreac_26	mutreac_27	mutreac_28	mutreac_29	mutreac_30	mutreac_31	mutreac_32	mutreac_33	mutreac_34	mutreac_35	mutreac_36	mutreac_37	mutreac_38	mutreac_39	mutreac_40	mutreac_41	mutreac_42	mutreac_43	mutreac_44	mutreac_45	mutreac_46	mutreac_47	mutreac_48	mutreac_49	mutreac_50
[truncated: 10,000 more rows]
[truncated: 7 more columns]

[truncated: 4 more sheets: Mutated reactions YPE, Mutated reactions YPGly, Mutated Reactions YPL, Mutated Reactions mm]
